# Supplementary material for: Multi-omics landscape of circadian rhythm pathway alterations in Glioma
Source: Bioengineered. 2021 Jul 5;12(1):3294–308. doi: 10.1080/21655979.2021.1947075 (PMC8806853; doi:10.1080/21655979.2021.1947075)
Supplement: Supplemental Material [file KBIE_A_1947075_SM9219.zip]

Archive with 3 entries (2 files):
- supplementary/
- supplementary/downloadFromZipFile.pdf
- supplementary/Supplementary Material 2_DEG.xlsx
