# Supplementary material for: Multi-omics landscape of circadian rhythm pathway alterations in Glioma
Source: Bioengineered. 2021 Jul 5;12(1):3294–308. doi: 10.1080/21655979.2021.1947075 (PMC8806853; doi:10.1080/21655979.2021.1947075)
Supplement: Supplemental Material [file KBIE_A_1947075_SM9219.zip › supplementary/Supplementary Material 2_DEG.xlsx]

## Sheet: LGG-MRNA
Gene	Cytoband	logFC	p-Value	FDR	Higher expression in
PSMC2	7q22.1	0.26	4.39e-22	8.85e-18	Altered group
BMP2	20p12.3	-1.13	1.5e-20	1.52e-16	Unaltered group
NNMT	11q23.2	1.4	2.48e-20	1.66e-16	Altered group
ALDH5A1	6p22.3	-0.47	2e-19	1.01e-15	Unaltered group
SMS	Xp22.11	0.49	3.81e-19	1.54e-15	Altered group
CLASP2	3p22.3	-0.35	2.51e-18	7.65e-15	Unaltered group
RBSN	3p25.1	-0.34	2.65e-18	7.65e-15	Unaltered group
CSMD3	8q23.3	-1.27	5.12e-18	1.29e-14	Unaltered group
CCSER2	10q23.1	-0.39	6.57e-18	1.47e-14	Unaltered group
TMEM106C	12q13.11	0.51	8.56e-18	1.56e-14	Altered group
SRPRA	11q24.2	0.3	8.86e-18	1.56e-14	Altered group
DSCAML1	11q23.3	-0.85	9.28e-18	1.56e-14	Unaltered group
NUCB1	19q13.33	0.38	1.05e-17	1.64e-14	Altered group
CDHR1	10q23.1	-0.99	1.25e-17	1.8e-14	Unaltered group
FERMT1	20p12.3	-1.2	1.58e-17	2.13e-14	Unaltered group
SLC1A6	19p13.12	-1.16	2.7e-17	3.11e-14	Unaltered group
ABCC3	17q21.33	1.83	2.73e-17	3.11e-14	Altered group
SOX8	16p13.3	-0.88	3.04e-17	3.11e-14	Unaltered group
NTNG2	9q34.13	-0.64	3.08e-17	3.11e-14	Unaltered group
NECTIN1	11q23.3	-0.57	3.08e-17	3.11e-14	Unaltered group
RANBP17	5q35.1	-1.02	5.27e-17	4.92e-14	Unaltered group
OSR2	8q22.2	1.28	5.36e-17	4.92e-14	Altered group
CHRNA4	20q13.33	-1.03	6.37e-17	5.58e-14	Unaltered group
PLAUR	19q13.31	0.87	8.67e-17	7.1e-14	Altered group
HOXC10	12q13.13	1.3	8.81e-17	7.1e-14	Altered group
KLRC3	12p13.2	-1.02	1.39e-16	1.07e-13	Unaltered group
ADO	10q21.3	-0.25	1.45e-16	1.08e-13	Unaltered group
ITPKC	19q13.2	0.55	1.5e-16	1.08e-13	Altered group
LRIT2	10q23.1	-0.96	1.79e-16	1.24e-13	Unaltered group
SYNC	1p35.1	0.82	2.18e-16	1.47e-13	Altered group
PLPPR1	9q31.1	-0.87	2.3e-16	1.48e-13	Unaltered group
PABPC5	Xq21.31	-0.78	2.36e-16	1.48e-13	Unaltered group
LRRN1	3p26.2	-0.72	2.42e-16	1.48e-13	Unaltered group
CFAP45	1q23.2	1.03	2.59e-16	1.54e-13	Altered group
TNFRSF12A	16p13.3	1.18	2.78e-16	1.57e-13	Altered group
FAM222A	12q24.11	-0.67	2.81e-16	1.57e-13	Unaltered group
SERPINA5	14q32.13	1.51	3.61e-16	1.97e-13	Altered group
FCHSD2	11q13.4	-0.43	3.86e-16	2.05e-13	Unaltered group
BUD31	7q22.1	0.29	4.88e-16	2.52e-13	Altered group
NOG	17q22	-1.02	5.24e-16	2.64e-13	Unaltered group
GNAL	18p11.21	-0.91	5.82e-16	2.86e-13	Unaltered group
CENPS	1p36.22	0.45	6.28e-16	2.98e-13	Altered group
GRIA2	4q32.1	-0.67	6.35e-16	2.98e-13	Unaltered group
TIMP1	Xp11.3	1.22	6.51e-16	2.98e-13	Altered group
H2AFY2	10q22.1	-0.69	7.46e-16	3.3e-13	Unaltered group
ZDHHC22	14q24.3	-0.91	7.7e-16	3.3e-13	Unaltered group
IFT22	7q22.1	0.32	7.8e-16	3.3e-13	Altered group
TTC26	7q34	0.64	7.86e-16	3.3e-13	Altered group
HOXC9	12q13.13	0.91	8.51e-16	3.5e-13	Altered group
SHISA7	19q13.42	-0.75	9.16e-16	3.63e-13	Unaltered group
PIM1	6p21.2	0.58	9.32e-16	3.63e-13	Altered group
RASL10A	22q12.2	-1.1	9.35e-16	3.63e-13	Unaltered group
ANXA2	15q22.2	0.93	1.12e-15	4.28e-13	Altered group
UPP1	7p12.3	0.73	1.23e-15	4.61e-13	Altered group
TET1	10q21.3	-0.64	1.63e-15	5.99e-13	Unaltered group
DNAJB6	7q36.3	0.19	2.01e-15	7.23e-13	Altered group
ZCCHC24	10q22.3	-0.43	2.13e-15	7.53e-13	Unaltered group
CRTAC1	10q24.2	-1.06	2.38e-15	8.28e-13	Unaltered group
CHPF2	7q36.1	0.32	2.58e-15	8.83e-13	Altered group
SLF2	10q24.31	-0.31	2.97e-15	9.97e-13	Unaltered group
HOXA4	7p15.2	1.27	3.02e-15	9.97e-13	Altered group
FSTL1	3q13.33	0.67	3.07e-15	9.97e-13	Altered group
CACNA2D2	3p21.31	-0.76	3.15e-15	9.97e-13	Unaltered group
KDELR1	19q13.33	0.41	3.17e-15	9.97e-13	Altered group
BTBD17	17q25.1	-0.92	3.31e-15	1.03e-12	Unaltered group
MMD2	10p	-1.14	3.5e-15	1.07e-12	Unaltered group
SH2D4A	8p21.3	1.09	3.67e-15	1.1e-12	Altered group
STK40	1p34.3	0.5	3.72e-15	1.1e-12	Altered group
RAB33A	Xq26.1	-0.61	4.03e-15	1.18e-12	Unaltered group
GABBR1	6p22.1	-0.72	4.08e-15	1.18e-12	Unaltered group
HOXC8	12q13.13	0.85	4.28e-15	1.21e-12	Altered group
MAP2K3	17p11.2	0.41	4.36e-15	1.22e-12	Altered group
BCL3	19q13.32	0.64	4.64e-15	1.27e-12	Altered group
ANXA1	9q21.13	1.26	4.67e-15	1.27e-12	Altered group
CA3	8q21.2	1.19	4.73e-15	1.27e-12	Altered group
PAK5	20p12.2	-0.9	4.8e-15	1.27e-12	Unaltered group
TRPM8	2q37.1	1.31	5.06e-15	1.32e-12	Altered group
BCL7A	12q24.31	-0.49	5.67e-15	1.46e-12	Unaltered group
NAMPT	7q22.3	0.53	5.86e-15	1.5e-12	Altered group
EEF1AKMT2	10q26.13	-0.32	6.5e-15	1.64e-12	Unaltered group
TMEM248	7q11.21	0.24	6.87e-15	1.69e-12	Altered group
TGIF1	18p11.31	0.73	6.89e-15	1.69e-12	Altered group
NRBP1	2p23.3	0.18	7.37e-15	1.79e-12	Altered group
ANXA2P2	9p13.3	1.02	8.15e-15	1.96e-12	Altered group
DDOST	1p36.12	0.34	8.55e-15	2.03e-12	Altered group
GEMIN7	19q13.32	0.34	8.71e-15	2.04e-12	Altered group
USH1C	11p15.1	-1.49	9.22e-15	2.14e-12	Unaltered group
IGFBP2	2q35	1.15	9.6e-15	2.2e-12	Altered group
ATP8A1	4p13	-0.62	9.82e-15	2.22e-12	Unaltered group
C7ORF57	7p12.3	1.24	1.03e-14	2.31e-12	Altered group
CBLN1	16q12.1	-1.08	1.07e-14	2.35e-12	Unaltered group
UGT8	4q26	-0.91	1.07e-14	2.35e-12	Unaltered group
CCDC137	17q25.3	0.23	1.13e-14	2.46e-12	Altered group
RTP5	2q37.3	-1.19	1.16e-14	2.48e-12	Unaltered group
OTP	5q14.1	1	1.48e-14	3.11e-12	Altered group
PDIA4	7q36.1	0.38	1.48e-14	3.11e-12	Altered group
SLC25A21	14q13.3	-0.81	1.5e-14	3.12e-12	Unaltered group
CLIC1	6p21.33	0.73	1.61e-14	3.31e-12	Altered group
ELFN2	22q13.1	-0.92	1.77e-14	3.61e-12	Unaltered group
SMOC1	14q24.2	-1.02	1.81e-14	3.65e-12	Unaltered group
ADCY5	3q21.1	-0.6	2.05e-14	4.09e-12	Unaltered group
FAM133A	Xq21.32	-0.83	2.19e-14	4.33e-12	Unaltered group
CNIH4	1q42.11	0.19	2.34e-14	4.59e-12	Altered group
REPS2	Xp22.2	-0.73	2.5e-14	4.85e-12	Unaltered group
PHYHIPL	10q21.1	-0.52	2.66e-14	5.1e-12	Unaltered group
ZRANB1	10q26.13	-0.27	2.72e-14	5.14e-12	Unaltered group
PHTF1	1p13.2	0.48	2.75e-14	5.14e-12	Altered group
FLRT1	11q13.1	-0.59	2.77e-14	5.14e-12	Unaltered group
CALN1	7q11.22	-1.33	2.81e-14	5.14e-12	Unaltered group
SLC9A2	2q12.1	-0.96	2.82e-14	5.14e-12	Unaltered group
SGSM1	22q11.23	-0.82	2.83e-14	5.14e-12	Unaltered group
IRX5	16q12.2	1.29	2.91e-14	5.24e-12	Altered group
GALNT13	2q23.3-q24.1	-0.87	3.13e-14	5.59e-12	Unaltered group
MRPS15	1p34.3	0.42	3.18e-14	5.62e-12	Altered group
MRPS12	19q13.2	0.37	3.24e-14	5.68e-12	Altered group
ATP6V1F	7q32.1	0.28	3.38e-14	5.85e-12	Altered group
ZDHHC18	1p36.11	0.35	3.4e-14	5.85e-12	Altered group
SPATA17	1q41	0.85	3.61e-14	6.17e-12	Altered group
MAGOH	1p32.3	0.37	3.81e-14	6.42e-12	Altered group
ADGRV1	5q14.3	-1.04	3.82e-14	6.42e-12	Unaltered group
TGFB2	1q41	1.07	4.23e-14	7.04e-12	Altered group
FHDC1	4q31.3	-1	4.44e-14	7.34e-12	Unaltered group
MRM2	7p22.3	0.2	4.56e-14	7.36e-12	Altered group
GFRA1	10q25.3	-1.12	4.58e-14	7.36e-12	Unaltered group
CEP89	19q13.11	0.38	4.58e-14	7.36e-12	Altered group
NUB1	7q36.1	0.2	4.6e-14	7.36e-12	Altered group
GRID1	10q23.1-q23.2	-0.48	4.7e-14	7.47e-12	Unaltered group
RGS16	1q25.3	0.95	4.81e-14	7.58e-12	Altered group
ASIC1	12q13.12	-0.64	4.86e-14	7.59e-12	Unaltered group
ATCAY	19p13.3	-0.96	5.11e-14	7.9e-12	Unaltered group
SNAP91	6q14.2	-0.88	5.14e-14	7.9e-12	Unaltered group
PLA2G6	22q13.1	-0.34	5.22e-14	7.98e-12	Unaltered group
HDAC4	2q37.3	-0.5	5.34e-14	8.09e-12	Unaltered group
ZC3H12B	Xq11.2-q12	-0.64	5.43e-14	8.18e-12	Unaltered group
ANKRD53	2p13.3	0.71	5.66e-14	8.46e-12	Altered group
TNFRSF11B	8q24.12	1.17	5.78e-14	8.57e-12	Altered group
SCD	10q24.31	-0.68	5.93e-14	8.73e-12	Unaltered group
DNM3	1q24.3	-0.48	6.09e-14	8.84e-12	Unaltered group
SMCR5	-	-0.89	6.14e-14	8.84e-12	Unaltered group
CLCF1	11q13.2	0.93	6.21e-14	8.84e-12	Altered group
RALGAPA1	14q13.2	-0.28	6.21e-14	8.84e-12	Unaltered group
CNPY4	7q22.1	0.39	6.23e-14	8.84e-12	Altered group
RPA3	7p21.3	0.31	6.27e-14	8.84e-12	Altered group
FAM155A	13q33.3	-0.86	6.39e-14	8.91e-12	Unaltered group
GABRA3	Xq28	-1.05	6.43e-14	8.91e-12	Unaltered group
KIF21B	1q32.1	-0.61	6.45e-14	8.91e-12	Unaltered group
CUX2	12q24.11-q24.12	-1.34	6.8e-14	9.33e-12	Unaltered group
TMEFF2	2q32.3	-0.8	6.99e-14	9.42e-12	Unaltered group
MAGEH1	Xp11.21	-0.39	7e-14	9.42e-12	Unaltered group
DNALI1	1p34.3	0.63	7.01e-14	9.42e-12	Altered group
BBIP1	10q25.2	-0.3	7.1e-14	9.48e-12	Unaltered group
VRK3	19q13.33	0.3	7.2e-14	9.55e-12	Altered group
MYT1	20q13.33	-0.95	7.46e-14	9.83e-12	Unaltered group
RCOR2	11q13.1	-0.83	7.76e-14	1.02e-11	Unaltered group
HILPDA	7q32.1	0.41	7.86e-14	1.02e-11	Altered group
MIR9-3HG	15q26.1	-0.78	7.95e-14	1.03e-11	Unaltered group
HOXA3	7p15.2	1.17	8.66e-14	1.11e-11	Altered group
SPHKAP	2q36.3	-1.38	8.69e-14	1.11e-11	Unaltered group
CUL1	7q36.1	0.18	8.96e-14	1.14e-11	Altered group
FGFBP3	10q23.32	-0.88	9.17e-14	1.16e-11	Unaltered group
LOX	5q23.1	0.68	9.23e-14	1.16e-11	Altered group
GPR1	2q33.3	0.89	9.31e-14	1.16e-11	Altered group
ZSCAN5A	19q13.43	0.37	9.93e-14	1.23e-11	Altered group
HOXC6	12q13.13	0.99	1.01e-13	1.24e-11	Altered group
WASF1	6q21	-0.5	1.14e-13	1.39e-11	Unaltered group
OMG	17q11.2	-0.53	1.15e-13	1.4e-11	Unaltered group
SULF2	20q13.12	-0.61	1.24e-13	1.49e-11	Unaltered group
INAFM1	19q13.32	0.55	1.28e-13	1.54e-11	Altered group
ZNF230	19q13.31	0.34	1.29e-13	1.54e-11	Altered group
GRIA4	11q22.3	-0.65	1.35e-13	1.6e-11	Unaltered group
BIN3	8p21.3	0.24	1.37e-13	1.62e-11	Altered group
SHANK2	11q13.3-q13.4	-0.91	1.38e-13	1.62e-11	Unaltered group
TREM1	6p21.1	1.16	1.39e-13	1.62e-11	Altered group
ZNF576	19q13.31	0.28	1.45e-13	1.68e-11	Altered group
TMEM107	17p13.1	0.35	1.47e-13	1.7e-11	Altered group
RPGR	Xp11.4	0.4	1.53e-13	1.73e-11	Altered group
RAP2A	13q32.1	-0.49	1.53e-13	1.73e-11	Unaltered group
OLIG2	21q22.11	-0.67	1.54e-13	1.73e-11	Unaltered group
SOD2	6q25.3	0.7	1.54e-13	1.73e-11	Altered group
POP4	19q12	0.31	1.54e-13	1.73e-11	Altered group
SEPHS2	16p11.2	0.19	1.57e-13	1.75e-11	Altered group
HOXA2	7p15.2	0.99	1.8e-13	2e-11	Altered group
METTL6	3p25.1	-0.14	1.94e-13	2.14e-11	Unaltered group
ZNF711	Xq21.1	-0.44	2.06e-13	2.26e-11	Unaltered group
PSENEN	19q13.12	0.44	2.13e-13	2.32e-11	Altered group
RUFY2	10q21.3	-0.27	2.21e-13	2.39e-11	Unaltered group
LSM10	1p34.3	0.38	2.27e-13	2.45e-11	Altered group
ZNF737	19p12	-0.42	2.28e-13	2.45e-11	Unaltered group
GSTK1	7q34	0.32	2.34e-13	2.49e-11	Altered group
TMEM257	Xq27.3	-0.64	2.44e-13	2.57e-11	Unaltered group
MED8	1p34.2	0.28	2.45e-13	2.57e-11	Altered group
NFYA	6p21.1	-0.31	2.46e-13	2.57e-11	Unaltered group
EGLN2	19q13.2	0.37	2.46e-13	2.57e-11	Altered group
SERTAD1	19q13.2	0.59	2.52e-13	2.58e-11	Altered group
TUB	11p15.4	-0.52	2.53e-13	2.58e-11	Unaltered group
GRIP1	12q14.3	-0.92	2.53e-13	2.58e-11	Unaltered group
NKX2-5	5q35.1	1.06	2.53e-13	2.58e-11	Altered group
SPAST	2p22.3	-0.21	2.54e-13	2.58e-11	Unaltered group
EIF3L	22q13.1	-0.37	2.63e-13	2.67e-11	Unaltered group
TRAM1L1	4q26	-0.44	2.66e-13	2.68e-11	Unaltered group
SEPTIN8	5q31.1	-0.34	2.89e-13	2.9e-11	Unaltered group
TMEM234	1p35.2	0.39	2.9e-13	2.9e-11	Altered group
RHEB	7q36.1	0.25	2.95e-13	2.93e-11	Altered group
GDAP1L1	20q13.12	-0.8	2.99e-13	2.96e-11	Unaltered group
PTPRT	20q12-q13.11	-1	3.18e-13	3.13e-11	Unaltered group
PCDHGC4	5q31.3	-0.98	3.21e-13	3.15e-11	Unaltered group
PTCD3	2p11.2	-0.21	3.34e-13	3.26e-11	Unaltered group
ATP6V1G2	6p21.33	-0.59	3.4e-13	3.3e-11	Unaltered group
PANK1	10q23.31	-0.54	3.51e-13	3.39e-11	Unaltered group
IFNGR2	21q22.11	0.32	3.59e-13	3.45e-11	Altered group
ZC4H2	Xq11.2	-0.41	3.62e-13	3.46e-11	Unaltered group
GABRB3	15q12	-0.9	3.67e-13	3.48e-11	Unaltered group
ACVR2B	3p22.2	-0.39	3.67e-13	3.48e-11	Unaltered group
ASB13	10p15.1	-0.32	3.76e-13	3.54e-11	Unaltered group
ATAD1	10q23.31	-0.31	4.14e-13	3.88e-11	Unaltered group
DNAJB12	10q22.1	-0.18	4.41e-13	4.12e-11	Unaltered group
FAM110B	8q12.1	-0.6	4.64e-13	4.31e-11	Unaltered group
KIF9	3p21.31	0.4	4.73e-13	4.37e-11	Altered group
CAPNS1	19q13.12	0.36	4.79e-13	4.41e-11	Altered group
LHFPL3	7q22.2-q22.3	-0.81	4.83e-13	4.42e-11	Unaltered group
WDR78	1p31.3	0.84	4.9e-13	4.47e-11	Altered group
UNC79	14q32.12	-0.95	4.93e-13	4.48e-11	Unaltered group
TPRG1	3q28	0.66	5.33e-13	4.82e-11	Altered group
NALCN	13q32.3-q33.1	-0.47	5.39e-13	4.85e-11	Unaltered group
IDI1	10p15.3	-0.41	5.46e-13	4.89e-11	Unaltered group
LINC00475	9q22.31	0.96	5.55e-13	4.95e-11	Altered group
RASGEF1C	5q35.3	-0.61	5.57e-13	4.95e-11	Unaltered group
RAPGEF4	2q31.1	-0.73	5.94e-13	5.23e-11	Unaltered group
DNAJC2	7q22.1	0.25	5.94e-13	5.23e-11	Altered group
TCF12	15q21.3	-0.55	6.39e-13	5.6e-11	Unaltered group
PRUNE1	1q21.3	0.19	6.47e-13	5.64e-11	Altered group
MYL12B	18p11.31	0.26	6.49e-13	5.64e-11	Altered group
HMGA2	12q14.3	0.86	6.65e-13	5.74e-11	Altered group
PLA2G2A	1p36.13	1.13	6.66e-13	5.74e-11	Altered group
SNRPD2	19q13.32	0.34	6.93e-13	5.92e-11	Altered group
DHDDS	1p36.11	0.26	6.93e-13	5.92e-11	Altered group
EMP3	19q13.33	1.18	6.97e-13	5.93e-11	Altered group
HOXA5	7p15.2	1.14	7.06e-13	5.98e-11	Altered group
GNB2	7q22.1	0.28	7.11e-13	6e-11	Altered group
TMSB10	2p11.2	0.53	7.16e-13	6.02e-11	Altered group
CSTF2T	10q21.1	-0.19	7.89e-13	6.6e-11	Unaltered group
ZBTB8OS	1p35.1	0.33	7.93e-13	6.61e-11	Altered group
INPP1	2q32.2	-0.32	8.14e-13	6.75e-11	Unaltered group
SHD	19p13.3	-0.98	8.25e-13	6.81e-11	Unaltered group
HSPB1P1	9q21.13	0.71	8.27e-13	6.81e-11	Altered group
MDGA2	14q21.3	-0.81	8.33e-13	6.83e-11	Unaltered group
ANGPTL2	9q33.3	-0.69	8.41e-13	6.87e-11	Unaltered group
TMEM254-AS1	10q22.3	-0.41	8.65e-13	7.01e-11	Unaltered group
SDF4	1p36.33	0.32	8.68e-13	7.01e-11	Altered group
GPR173	Xp11.22	-0.46	8.69e-13	7.01e-11	Unaltered group
SHISAL1	22q13.31	-1.22	8.84e-13	7.1e-11	Unaltered group
COQ8B	19q13.2	0.38	9.74e-13	7.8e-11	Altered group
TIAL1	10q26.11	-0.23	9.78e-13	7.8e-11	Unaltered group
MIR924HG	18q12.2-q12.3	0.81	9.87e-13	7.81e-11	Altered group
GRIN3A	9q31.1	-1.4	9.88e-13	7.81e-11	Unaltered group
RGR	10q23.1	-1.24	9.99e-13	7.87e-11	Unaltered group
PHETA2	22q13.2	0.49	1.03e-12	8.05e-11	Altered group
SLITRK5	13q31.2	-0.56	1.05e-12	8.23e-11	Unaltered group
JPH3	16q24.2	-0.89	1.06e-12	8.26e-11	Unaltered group
TUBB6	18p11.21	0.68	1.1e-12	8.52e-11	Altered group
CTBP2	10q26.13	-0.26	1.19e-12	9.23e-11	Unaltered group
BCL7B	7q11.23	0.19	1.22e-12	9.39e-11	Altered group
LGR5	12q21.1	-0.85	1.27e-12	9.72e-11	Unaltered group
CFAP61	20p11.23	0.84	1.28e-12	9.79e-11	Altered group
HEBP2	6q24.1	0.41	1.3e-12	9.89e-11	Altered group
RICTOR	5p13.1	-0.39	1.31e-12	9.96e-11	Unaltered group
EFS	14q11.2	-0.48	1.32e-12	9.96e-11	Unaltered group
INSYN2B	5q35.1	-1.01	1.4e-12	1.06e-10	Unaltered group
ADGRB3	6q12-q13	-0.52	1.43e-12	1.07e-10	Unaltered group
RGS13	1q31.2	0.31	1.43e-12	1.07e-10	Altered group
CCNB3	Xp11.22	-0.54	1.51e-12	1.12e-10	Unaltered group
RHOC	1p13.2	0.54	1.51e-12	1.12e-10	Altered group
SELENOF	1p22.3	0.34	1.51e-12	1.12e-10	Altered group
TAGLN2	1q23.2	0.62	1.56e-12	1.15e-10	Altered group
FAM20C	7p22.3	0.44	1.58e-12	1.16e-10	Altered group
TUBB4B	9q34.3	0.36	1.61e-12	1.17e-10	Altered group
RGMB	5q15	-0.6	1.73e-12	1.26e-10	Unaltered group
KIAA1147	7q34	-0.32	1.78e-12	1.29e-10	Unaltered group
TNK2	3q29	-0.58	1.85e-12	1.34e-10	Unaltered group
CEP68	2p14	-0.25	1.87e-12	1.35e-10	Unaltered group
KLHDC1	14q21.3	-0.32	1.88e-12	1.35e-10	Unaltered group
PLEKHA4	19q13.33	1.02	1.93e-12	1.38e-10	Altered group
SREBF2	22q13.2	-0.36	1.99e-12	1.42e-10	Unaltered group
HMX1	4p16.1	-0.97	2.06e-12	1.47e-10	Unaltered group
SEZ6L	22q12.1	-1.02	2.21e-12	1.56e-10	Unaltered group
METTL7B	12q13.2	1.16	2.27e-12	1.6e-10	Altered group
TMEM170B	6p24.2	-0.29	2.31e-12	1.62e-10	Unaltered group
IGF2BP2	3q27.2	1.06	2.39e-12	1.67e-10	Altered group
DLL3	19q13.2	-1.06	2.44e-12	1.7e-10	Unaltered group
CSPG5	3p21.31	-0.7	2.55e-12	1.77e-10	Unaltered group
SCD5	4q21.22	-0.42	2.56e-12	1.77e-10	Unaltered group
GLMP	1q22	0.54	2.61e-12	1.8e-10	Altered group
TRAPPC2B	19q13.43	0.28	2.65e-12	1.83e-10	Altered group
IKZF5	10q26.13	-0.26	2.68e-12	1.84e-10	Unaltered group
SSTR2	17q25.1	-1.02	2.72e-12	1.86e-10	Unaltered group
SLIT1	10q24.1	-0.86	2.75e-12	1.87e-10	Unaltered group
TTC3	21q22.13	-0.34	2.78e-12	1.89e-10	Unaltered group
TMUB1	7q36.1	0.35	2.89e-12	1.95e-10	Altered group
FASN	17q25.3	-0.4	2.9e-12	1.96e-10	Unaltered group
ICK	6p12.1	-0.33	2.92e-12	1.96e-10	Unaltered group
GNG12	1p31.3	0.88	3.02e-12	2.02e-10	Altered group
DYRK3	1q32.1	0.4	3.06e-12	2.04e-10	Altered group
TWF2	3p21.2	0.31	3.16e-12	2.1e-10	Altered group
FAM183A	1p34.2	0.87	3.22e-12	2.13e-10	Altered group
REXO2	11q23.2	0.32	3.32e-12	2.2e-10	Altered group
SOX6	11p15.2	-0.54	3.38e-12	2.23e-10	Unaltered group
SLC25A27	6p12.3	-0.5	3.4e-12	2.23e-10	Unaltered group
NSUN7	4p14	0.87	3.64e-12	2.39e-10	Altered group
PLEKHA8P1	12q12	0.42	3.66e-12	2.39e-10	Altered group
ANG	14q11.2	0.73	3.68e-12	2.39e-10	Altered group
GALNT16	14q24.1	-0.62	3.86e-12	2.5e-10	Unaltered group
GNAO1	16q13	-0.33	4.17e-12	2.69e-10	Unaltered group
LRRTM3	10q21.3	-0.6	4.19e-12	2.7e-10	Unaltered group
RFC2	7q11.23	0.29	4.27e-12	2.74e-10	Altered group
OLIG1	21q22.11	-0.68	4.36e-12	2.79e-10	Unaltered group
ANXA2P3	10q21.3	0.45	4.63e-12	2.96e-10	Altered group
FAM149B1	10q22.2	-0.25	4.83e-12	3.07e-10	Unaltered group
OAT	10q26.13	-0.29	4.9e-12	3.11e-10	Unaltered group
LRRC42	1p32.3	0.4	4.95e-12	3.13e-10	Altered group
B9D2	19q13.2	0.47	4.98e-12	3.14e-10	Altered group
RILPL2	12q24.31	0.37	5.08e-12	3.19e-10	Altered group
KIF13A	6p22.3	-0.44	5.12e-12	3.2e-10	Unaltered group
CNRIP1	2p14	-0.35	5.22e-12	3.24e-10	Unaltered group
LRRTM4	2p12	-0.78	5.22e-12	3.24e-10	Unaltered group
S100A6	1q21.3	0.71	5.23e-12	3.24e-10	Altered group
PDZD8	10q25.3-q26.11	-0.49	5.31e-12	3.28e-10	Unaltered group
NAV1	1q32.1	-0.44	5.41e-12	3.34e-10	Unaltered group
PLOD1	1p36.22	0.39	5.49e-12	3.37e-10	Altered group
ANXA2P1	4q31.3	0.6	5.53e-12	3.39e-10	Altered group
HDAC3	5q31.3	0.19	5.58e-12	3.41e-10	Altered group
GNG5	1p22.3	0.64	5.64e-12	3.44e-10	Altered group
TMEM230	20p13-p12.3	0.24	5.69e-12	3.45e-10	Altered group
GYS1	19q13.33	0.27	5.71e-12	3.45e-10	Altered group
RRAGB	Xp11.21	-0.25	5.74e-12	3.45e-10	Unaltered group
PCBP3	21q22.3	-0.67	5.74e-12	3.45e-10	Unaltered group
DRAIC	15q23	-0.8	5.78e-12	3.47e-10	Unaltered group
CTTNBP2	7q31.31	-0.51	5.79e-12	3.47e-10	Unaltered group
DCX	Xq23	-0.9	5.99e-12	3.57e-10	Unaltered group
GPR27	3p13	-0.95	6.11e-12	3.62e-10	Unaltered group
CMTM5	14q11.2	-0.63	6.11e-12	3.62e-10	Unaltered group
MLLT6	17q12	-0.21	6.14e-12	3.63e-10	Unaltered group
ALDOC	17q11.2	-0.64	6.36e-12	3.75e-10	Unaltered group
KCNH8	3p24.3	-0.82	6.4e-12	3.76e-10	Unaltered group
MTSS2	16q22.1	-0.33	6.51e-12	3.82e-10	Unaltered group
COX15	10q24.2	-0.19	6.58e-12	3.85e-10	Unaltered group
TXNDC12	1p32.3	0.35	6.65e-12	3.87e-10	Altered group
PSMD9	12q24.31	0.21	6.76e-12	3.93e-10	Altered group
GALNT2	1q42.13	0.27	6.81e-12	3.94e-10	Altered group
DMAC2L	14q21.3	-0.26	6.89e-12	3.98e-10	Unaltered group
MN1	22q12.1	-0.62	6.93e-12	3.99e-10	Unaltered group
PATZ1	22q12.2	-0.26	7e-12	4.01e-10	Unaltered group
DNAH11	7p15.3	0.82	7e-12	4.01e-10	Altered group
KIF3A	5q31.1	-0.4	7.04e-12	4.01e-10	Unaltered group
PSMD8	19q13.2	0.27	7.05e-12	4.01e-10	Altered group
ZNF843	16p11.2	-0.44	7.08e-12	4.02e-10	Unaltered group
UBC	12q24.31	0.24	7.09e-12	4.02e-10	Altered group
TM9SF3	10q24.1	-0.21	7.12e-12	4.02e-10	Unaltered group
CD101	1p13.1	0.72	7.16e-12	4.03e-10	Altered group
ETHE1	19q13.31	0.36	7.29e-12	4.1e-10	Altered group
ANKUB1	3q25.1	0.83	7.36e-12	4.12e-10	Altered group
CSDC2	22q13.2	-0.93	8.06e-12	4.5e-10	Unaltered group
ALCAM	3q13.11	-0.37	8.12e-12	4.52e-10	Unaltered group
PDPN	1p36.21	1.2	8.25e-12	4.58e-10	Altered group
BOLA3	2p13.1	0.27	8.33e-12	4.61e-10	Altered group
MYCBP	1p34.3	0.45	8.44e-12	4.66e-10	Altered group
APBB2	4p14-p13	-0.34	8.78e-12	4.83e-10	Unaltered group
DNTTIP2	1p22.1	0.22	8.85e-12	4.86e-10	Altered group
MACC1	7p21.1	0.87	8.97e-12	4.91e-10	Altered group
TXLNA	1p35.2	0.37	9.22e-12	5.04e-10	Altered group
OLMALINC	10q24.31	-0.59	9.25e-12	5.04e-10	Unaltered group
MEX3B	15q25.2	-0.55	9.27e-12	5.04e-10	Unaltered group
TPM3	1q21.3	0.2	9.3e-12	5.04e-10	Altered group
SCG3	15q21.2	-0.68	9.49e-12	5.13e-10	Unaltered group
KDELR2	7p22.1	0.24	9.64e-12	5.2e-10	Altered group
BCL2L12	19q13.33	0.69	9.99e-12	5.37e-10	Altered group
KLRC2	12p13.2	-1.41	1e-11	5.38e-10	Unaltered group
MIR4435-2HG	2q13	0.78	1.01e-11	5.4e-10	Altered group
RIBC2	22q13.31	0.82	1.02e-11	5.44e-10	Altered group
NUAK2	1q32.1	0.64	1.04e-11	5.54e-10	Altered group
TUG1	22q12.2	-0.27	1.05e-11	5.59e-10	Unaltered group
TNKS2	10q23.32	-0.26	1.08e-11	5.72e-10	Unaltered group
TPTE2P1	13q12.13	-0.81	1.09e-11	5.76e-10	Unaltered group
SERPING1	11q12.1	0.77	1.11e-11	5.83e-10	Altered group
PID1	2q36.3	-0.61	1.11e-11	5.83e-10	Unaltered group
DNAJB1	19p13.12	0.42	1.12e-11	5.83e-10	Altered group
HOXA6	7p15.2	0.7	1.12e-11	5.83e-10	Altered group
MICU1	10q22.1	-0.24	1.17e-11	6.08e-10	Unaltered group
PPP1R15A	19q13.33	0.44	1.18e-11	6.13e-10	Altered group
FLOT2	17q11.2	0.2	1.2e-11	6.2e-10	Altered group
SMG9	19q13.31	0.31	1.24e-11	6.39e-10	Altered group
ZMYND11	10p15.3	-0.26	1.24e-11	6.4e-10	Unaltered group
ATAT1	6p21.33	-0.33	1.25e-11	6.45e-10	Unaltered group
AP2S1	19q13.32	0.34	1.26e-11	6.47e-10	Altered group
HS2ST1	1p22.3	0.39	1.3e-11	6.66e-10	Altered group
HEY1	8q21.13	-0.45	1.33e-11	6.76e-10	Unaltered group
EBF4	20p13	-0.44	1.33e-11	6.76e-10	Unaltered group
AMIGO2	12q13.11	0.83	1.33e-11	6.76e-10	Altered group
EIF3I	1p35.2	0.29	1.36e-11	6.89e-10	Altered group
GPR17	2q14.3	-1.15	1.37e-11	6.92e-10	Unaltered group
HSPB1	7q11.23	0.66	1.41e-11	7.11e-10	Altered group
KIAA0040	1q25.1	0.74	1.43e-11	7.17e-10	Altered group
MAP3K6	1p36.11	0.51	1.44e-11	7.25e-10	Altered group
EFCAB12	3q21.3	0.72	1.49e-11	7.46e-10	Altered group
FUT9	6q16.1	-0.58	1.5e-11	7.51e-10	Unaltered group
DIRAS3	1p31.3	0.93	1.54e-11	7.66e-10	Altered group
KLRC4	12p13.2	-1.01	1.56e-11	7.74e-10	Unaltered group
RSPH4A	6q22.1	0.72	1.56e-11	7.74e-10	Altered group
WT1	11p13	0.68	1.57e-11	7.74e-10	Altered group
CEP112	17q24.1	0.6	1.57e-11	7.74e-10	Altered group
GATA5	20q13.33	-1.08	1.58e-11	7.77e-10	Unaltered group
TOMM40	19q13.32	0.27	1.59e-11	7.81e-10	Altered group
SH2D2A	1q23.1	0.67	1.6e-11	7.81e-10	Altered group
MRPL23-AS1	11p15.5	-0.74	1.6e-11	7.81e-10	Unaltered group
ASB1	2q37.3	-0.31	1.69e-11	8.23e-10	Unaltered group
RER1	1p36.32	0.23	1.73e-11	8.39e-10	Altered group
RNF19B	1p35.1	0.35	1.74e-11	8.43e-10	Altered group
SLC35A2	Xp11.23	0.17	1.77e-11	8.54e-10	Altered group
PIFO	1p13.2	0.78	1.77e-11	8.54e-10	Altered group
KCNIP3	2q11.1	-0.66	1.78e-11	8.57e-10	Unaltered group
GRWD1	19q13.33	0.28	1.79e-11	8.58e-10	Altered group
BID	22q11.21	-0.38	1.81e-11	8.66e-10	Unaltered group
HOXD11	2q31.1	0.92	1.82e-11	8.66e-10	Altered group
PRPF31	19q13.42	0.32	1.82e-11	8.66e-10	Altered group
PMS2P1	7q22.1	0.23	1.83e-11	8.73e-10	Altered group
RPF1	1p22.3	0.31	1.93e-11	9.14e-10	Altered group
VSTM2A	7p11.2	-1.3	1.94e-11	9.16e-10	Unaltered group
RUFY3	4q13.3	-0.24	1.94e-11	9.18e-10	Unaltered group
WDR66	12q24.31	0.64	2.01e-11	9.47e-10	Altered group
EVI5L	19p13.2	-0.29	2.03e-11	9.52e-10	Unaltered group
SLC1A1	9p24.2	-0.63	2.1e-11	9.86e-10	Unaltered group
VPS35L	16p12.3	-0.17	2.14e-11	1e-09	Unaltered group
MAP2	2q34	-0.47	2.17e-11	1.01e-09	Unaltered group
MICAL3	22q11.21	-0.27	2.17e-11	1.01e-09	Unaltered group
NAP1L3	Xq21.32	-0.4	2.23e-11	1.03e-09	Unaltered group
SCGB1D2	11q12.3	0.91	2.25e-11	1.04e-09	Altered group
SEC24C	10q22.2	-0.2	2.29e-11	1.06e-09	Unaltered group
SCARB1	12q24.31	-0.35	2.29e-11	1.06e-09	Unaltered group
SH3BGRL3	1p36.11	0.39	2.34e-11	1.08e-09	Altered group
USP43	17p13.1	-0.75	2.34e-11	1.08e-09	Unaltered group
HOXA7	7p15.2	1.49	2.4e-11	1.1e-09	Altered group
SPAG1	8q22.2	0.56	2.41e-11	1.1e-09	Altered group
NT5C1A	1p34.2	-0.93	2.41e-11	1.1e-09	Unaltered group
SIRT1	10q21.3	-0.28	2.41e-11	1.1e-09	Unaltered group
ZNF33A	10p11.1	-0.23	2.42e-11	1.1e-09	Unaltered group
CHI3L1	1q32.1	1.68	2.42e-11	1.1e-09	Altered group
PLPPR3	19p13.3	-1.08	2.42e-11	1.1e-09	Unaltered group
SRPX2	Xq22.1	1.08	2.44e-11	1.1e-09	Altered group
PBLD	10q21.3	-0.32	2.54e-11	1.14e-09	Unaltered group
HMGCS1	5p12	-0.57	2.57e-11	1.16e-09	Unaltered group
TMSB4XP8	4q22.1	0.47	2.6e-11	1.16e-09	Altered group
SLAIN1	13q22.3	-0.59	2.65e-11	1.19e-09	Unaltered group
CALU	7q32.1	0.34	2.72e-11	1.22e-09	Altered group
VASN	16p13.3	0.91	2.73e-11	1.22e-09	Altered group
LAMTOR5	1p13.3	0.31	2.74e-11	1.22e-09	Altered group
HOTAIR	12q13.13	0.7	2.76e-11	1.22e-09	Altered group
OAZ1	19p13.3	0.23	2.78e-11	1.23e-09	Altered group
HMGCLL1	6p12.1	-0.97	2.82e-11	1.24e-09	Unaltered group
SEPTIN3	22q13.2	-0.44	2.83e-11	1.24e-09	Unaltered group
LINC00938	12q12	-0.3	2.9e-11	1.27e-09	Unaltered group
KCNJ10	1q23.2	-0.4	2.92e-11	1.28e-09	Unaltered group
CHGB	20p12.3	-1.02	2.97e-11	1.3e-09	Unaltered group
SUPT3H	6p21.1	-0.32	3.04e-11	1.32e-09	Unaltered group
LHX3	9q34.3	-1.33	3.2e-11	1.39e-09	Unaltered group
EDRF1	10q26.2	-0.28	3.22e-11	1.4e-09	Unaltered group
SLC39A1	1q21.3	0.3	3.25e-11	1.41e-09	Altered group
ZNF474	5q23.2	0.77	3.27e-11	1.42e-09	Altered group
CARD16	11q22.3	0.89	3.33e-11	1.44e-09	Altered group
C1R	12p13.31	0.84	3.36e-11	1.45e-09	Altered group
TBC1D12	10q23.33	-0.32	3.42e-11	1.47e-09	Unaltered group
SSU72	1p36.33	0.29	3.49e-11	1.5e-09	Altered group
NOTCH1	9q34.3	-0.41	3.58e-11	1.53e-09	Unaltered group
DNAJC25	9q31.3	0.22	3.61e-11	1.54e-09	Altered group
MTPAP	10p11.23	-0.24	3.61e-11	1.54e-09	Unaltered group
DHTKD1	10p14	-0.29	3.65e-11	1.55e-09	Unaltered group
ECE1	1p36.12	0.42	3.66e-11	1.55e-09	Altered group
IRF3	19q13.33	0.42	3.68e-11	1.56e-09	Altered group
TMEM246	9q31.1	-0.57	3.7e-11	1.56e-09	Unaltered group
NEU4	2q37.3	-0.82	3.73e-11	1.57e-09	Unaltered group
SF3A1	22q12.2	-0.24	3.83e-11	1.61e-09	Unaltered group
GNL2	1p34.3	0.33	3.98e-11	1.67e-09	Altered group
YIPF2	19p13.2	0.18	4.04e-11	1.69e-09	Altered group
IFT122	3q21.3-q22.1	0.27	4.06e-11	1.7e-09	Altered group
DNAJC12	10q21.3	-0.38	4.08e-11	1.7e-09	Unaltered group
DENND5A	11p15.4	-0.28	4.1e-11	1.71e-09	Unaltered group
TMEM254	10q22.3	-0.22	4.11e-11	1.71e-09	Unaltered group
ACBD5	10p12.1	-0.25	4.15e-11	1.72e-09	Unaltered group
VSTM2B	19q12	-0.68	4.19e-11	1.74e-09	Unaltered group
GDPD1	17q22	-0.38	4.21e-11	1.74e-09	Unaltered group
POLR2F	22q13.1	-0.47	4.28e-11	1.76e-09	Unaltered group
RTCA	1p21.2	0.29	4.44e-11	1.82e-09	Altered group
RUNDC3A	17q21.31	-0.59	4.5e-11	1.85e-09	Unaltered group
DSCAM	21q22.2	-0.65	4.55e-11	1.87e-09	Unaltered group
CISH	3p21.2	0.67	4.57e-11	1.87e-09	Altered group
TMEM147	19q13.12	0.35	4.58e-11	1.87e-09	Altered group
ZNF436	1p36.12	0.4	4.69e-11	1.91e-09	Altered group
NXPH1	7p21.3	-0.82	4.74e-11	1.93e-09	Unaltered group
TCTN2	12q24.31	0.38	4.81e-11	1.95e-09	Altered group
KSR1	17q11.2	-0.28	4.87e-11	1.97e-09	Unaltered group
ZNRD1ASP	6p22.1	-0.32	4.97e-11	2.01e-09	Unaltered group
ARID5A	2q11.2	0.49	5e-11	2.02e-09	Altered group
CEBPG	19q13.11	0.31	5.04e-11	2.03e-09	Altered group
DPYSL4	10q26.3	-0.41	5.06e-11	2.03e-09	Unaltered group
C1ORF87	1p32.1	0.91	5.17e-11	2.07e-09	Altered group
F2RL2	5q13.3	0.97	5.18e-11	2.07e-09	Altered group
NADK	1p36.33	0.36	5.3e-11	2.12e-09	Altered group
HOXC11	12q13.13	0.66	5.35e-11	2.13e-09	Altered group
AKR1C3	10p15.1	-0.64	5.37e-11	2.14e-09	Unaltered group
TXNDC17	17p13.1	0.25	5.39e-11	2.14e-09	Altered group
SLC66A1	1p36.13	0.32	5.45e-11	2.16e-09	Altered group
VASP	19q13.32	0.41	5.51e-11	2.18e-09	Altered group
RAB2A	8q12.1-q12.2	-0.28	5.52e-11	2.18e-09	Unaltered group
GUCY1A1	4q32.1	-0.78	5.55e-11	2.19e-09	Unaltered group
WASF3	13q12.13	-0.43	5.65e-11	2.22e-09	Unaltered group
CECR2	22q11.1-q11.21	-0.53	5.66e-11	2.22e-09	Unaltered group
HOXA1	7p15.2	0.85	5.7e-11	2.23e-09	Altered group
SUFU	10q24.32	-0.23	5.78e-11	2.26e-09	Unaltered group
RIMS2	8q22.3	-1.14	5.79e-11	2.26e-09	Unaltered group
MRGBP	20q13.33	0.23	5.99e-11	2.33e-09	Altered group
TEAD2	19q13.33	0.57	6.08e-11	2.36e-09	Altered group
BDNF-AS	11p14.1	-0.32	6.2e-11	2.4e-09	Unaltered group
CPSF4	7q22.1	0.27	6.22e-11	2.41e-09	Altered group
MYO10	5p15.1	-0.31	6.3e-11	2.43e-09	Unaltered group
YKT6	7p13	0.2	6.38e-11	2.46e-09	Altered group
KSR2	12q24.22-q24.23	-1.06	6.43e-11	2.47e-09	Unaltered group
PPP5C	19q13.32	0.28	6.44e-11	2.47e-09	Altered group
PLCL1	2q33.1	-0.49	6.48e-11	2.48e-09	Unaltered group
TCTEX1D1	1p31.3	1.1	6.73e-11	2.58e-09	Altered group
VAV3	1p13.3	1.06	6.81e-11	2.6e-09	Altered group
BCAS2	1p13.2	0.26	6.97e-11	2.66e-09	Altered group
TAF12	1p35.3	0.31	7.08e-11	2.69e-09	Altered group
SUGT1P1	9p13.3	-0.44	7.15e-11	2.72e-09	Unaltered group
IGF2BP3	7p15.3	0.9	7.17e-11	2.72e-09	Altered group
LRIG1	3p14.1	-0.46	7.22e-11	2.73e-09	Unaltered group
RAB34	17q11.2	0.68	7.25e-11	2.74e-09	Altered group
GPR45	2q12.1	-0.71	7.29e-11	2.75e-09	Unaltered group
MRPL30	2q11.2	-0.19	7.33e-11	2.76e-09	Unaltered group
SCRT1	8q24.3	-1.16	7.36e-11	2.76e-09	Unaltered group
TTLL12	22q13.2	-0.32	7.62e-11	2.85e-09	Unaltered group
SOCS3	17q25.3	1.08	7.75e-11	2.9e-09	Altered group
ZBTB47	3p22.1	-0.31	7.95e-11	2.97e-09	Unaltered group
SPTBN2	11q13.2	-0.54	7.98e-11	2.97e-09	Unaltered group
JPH4	14q11.2	-0.62	7.98e-11	2.97e-09	Unaltered group
USP34	2p15	-0.22	8.12e-11	3.02e-09	Unaltered group
MCF2	Xq27.1	-0.95	8.21e-11	3.04e-09	Unaltered group
PCGF2	17q12	-0.4	8.26e-11	3.06e-09	Unaltered group
SLC10A3	Xq28	0.25	8.33e-11	3.07e-09	Altered group
SGMS1	10q11.23	-0.29	8.35e-11	3.08e-09	Unaltered group
EXOC2	6p25.3	-0.17	8.39e-11	3.09e-09	Unaltered group
BRSK2	11p15.5	-0.49	8.62e-11	3.17e-09	Unaltered group
FADS1	11q12.2	-0.34	8.73e-11	3.2e-09	Unaltered group
PSMC4	19q13.2	0.25	8.77e-11	3.21e-09	Altered group
MEGF11	15q22.31	-0.79	8.8e-11	3.21e-09	Unaltered group
SERTAD3	19q13.2	0.56	8.8e-11	3.21e-09	Altered group
RIPPLY2	6q14.2	-0.52	8.85e-11	3.22e-09	Unaltered group
SLC30A7	1p21.2	0.36	8.86e-11	3.22e-09	Altered group
RASSF2	20p13	-0.58	9.01e-11	3.27e-09	Unaltered group
LINC00908	18q23	0.48	9.11e-11	3.29e-09	Altered group
PDRG1	20q11.21	0.22	9.11e-11	3.29e-09	Altered group
PPM1M	3p21.2	0.41	9.16e-11	3.31e-09	Altered group
MSN	Xq12	0.62	9.2e-11	3.31e-09	Altered group
CACNG4	17q24.2	-0.73	9.44e-11	3.39e-09	Unaltered group
EIF4B	12q13.13	-0.32	9.54e-11	3.42e-09	Unaltered group
PLP2	Xp11.23	0.68	9.55e-11	3.42e-09	Altered group
WDR77	1p13.2	0.3	9.59e-11	3.43e-09	Altered group
ICMT	1p36.31	0.26	9.68e-11	3.46e-09	Altered group
AKAP6	14q12	-0.38	9.7e-11	3.46e-09	Unaltered group
ZYX	7q34	0.37	9.79e-11	3.48e-09	Altered group
PHLPP1	18q21.33	-0.26	9.86e-11	3.5e-09	Unaltered group
GNAI1	7q21.11	-0.44	1.03e-10	3.65e-09	Unaltered group
RTN4R	22q11.21	-0.76	1.04e-10	3.69e-09	Unaltered group
GLRX	5q15	0.41	1.05e-10	3.72e-09	Altered group
ANKRD26	10p12.1	-0.33	1.06e-10	3.73e-09	Unaltered group
RAD54B	8q22.1	0.57	1.09e-10	3.84e-09	Altered group
CASKIN2	17q25.1	-0.29	1.1e-10	3.86e-09	Unaltered group
C1RL	12p13.31	0.67	1.13e-10	3.95e-09	Altered group
SMIM13	6p24.2	-0.26	1.15e-10	4.01e-09	Unaltered group
CA13	8q21.2	0.51	1.16e-10	4.04e-09	Altered group
MYBPH	1q32.1	0.86	1.19e-10	4.14e-09	Altered group
ZNF488	10q11.22	-0.78	1.21e-10	4.23e-09	Unaltered group
MUL1	1p36.12	0.25	1.22e-10	4.24e-09	Altered group
NRDC	1p32.3	0.24	1.23e-10	4.28e-09	Altered group
KTI12	1p32.3	0.23	1.26e-10	4.36e-09	Altered group
HPD	12q24.31	1.07	1.27e-10	4.38e-09	Altered group
ACSL6	5q31.1	-0.69	1.28e-10	4.42e-09	Unaltered group
SOS2	14q21.3	-0.23	1.32e-10	4.55e-09	Unaltered group
NR1H2	19q13.33	0.28	1.32e-10	4.55e-09	Altered group
TLCD5	11q23.3	-0.28	1.33e-10	4.57e-09	Unaltered group
AMOTL2	3q22.2	-0.46	1.36e-10	4.66e-09	Unaltered group
PNKP	19q13.33	0.31	1.37e-10	4.68e-09	Altered group
NCOA4	10q11.22	-0.22	1.37e-10	4.68e-09	Unaltered group
C2ORF27A	2q21.2	-0.69	1.37e-10	4.68e-09	Unaltered group
LINGO1	15q24.3	-0.57	1.37e-10	4.68e-09	Unaltered group
BCL10	1p22.3	0.28	1.39e-10	4.72e-09	Altered group
PHF6	Xq26.2	-0.27	1.39e-10	4.72e-09	Unaltered group
ADPRHL2	1p34.3	0.33	1.39e-10	4.72e-09	Altered group
STEAP3	2q14.2	0.83	1.4e-10	4.72e-09	Altered group
WASHC2C	10q11.22	-0.19	1.41e-10	4.75e-09	Unaltered group
CASC3	17q21.1	-0.21	1.41e-10	4.75e-09	Unaltered group
CD58	1p13.1	0.6	1.44e-10	4.86e-09	Altered group
FOSL1	11q13.1	0.92	1.45e-10	4.86e-09	Altered group
FAM45A	10q26.11	-0.18	1.45e-10	4.86e-09	Unaltered group
TWNK	10q24.31	-0.3	1.45e-10	4.86e-09	Unaltered group
HCN2	19p13.3	-0.49	1.45e-10	4.86e-09	Unaltered group
LRGUK	7q33	0.77	1.47e-10	4.91e-09	Altered group
MCMDC2	8q13.1	-0.37	1.5e-10	5e-09	Unaltered group
ECM2	9q22.31	0.87	1.53e-10	5.09e-09	Altered group
MRPL37	1p32.3	0.28	1.53e-10	5.09e-09	Altered group
NSG2	5q35.2	-0.97	1.54e-10	5.1e-09	Unaltered group
WNT7B	22q13.31	-1.05	1.62e-10	5.36e-09	Unaltered group
MRPL20	1p36.33	0.3	1.62e-10	5.36e-09	Altered group
APOL4	22q12.3	1.12	1.62e-10	5.36e-09	Altered group
CELSR1	22q13.31	1	1.64e-10	5.4e-09	Altered group
SHISAL2A	1p32.3	0.63	1.67e-10	5.5e-09	Altered group
ZNF155	19q13.31	0.32	1.74e-10	5.72e-09	Altered group
NDST4	4q26	-1.28	1.75e-10	5.73e-09	Unaltered group
GAL3ST1	22q12.2	-0.72	1.75e-10	5.74e-09	Unaltered group
ADGRA1	10q26.3	-0.54	1.76e-10	5.77e-09	Unaltered group
CATSPERB	14q32.12	0.25	1.77e-10	5.78e-09	Altered group
ITGA5	12q13.13	0.59	1.78e-10	5.79e-09	Altered group
ARFGEF3	6q23.3-q24.1	-0.8	1.78e-10	5.79e-09	Unaltered group
TBC1D5	3p24.3	-0.23	1.8e-10	5.85e-09	Unaltered group
DOCK3	3p21.2	-0.44	1.82e-10	5.9e-09	Unaltered group
PSMA5	1p13.3	0.26	1.83e-10	5.91e-09	Altered group
DNAJC8	1p35.3	0.29	1.83e-10	5.91e-09	Altered group
DCDC2	6p22.3	0.68	1.85e-10	5.97e-09	Altered group
CCDC181	1q24.2	0.36	1.86e-10	5.98e-09	Altered group
MYL12A	18p11.31	0.42	1.9e-10	6.1e-09	Altered group
KAT6B	10q22.2	-0.35	1.91e-10	6.14e-09	Unaltered group
PARN	16p13.12	0.14	1.92e-10	6.16e-09	Altered group
BCCIP	10q26.2	-0.24	1.94e-10	6.22e-09	Unaltered group
SCMH1	1p34.2	0.29	1.96e-10	6.26e-09	Altered group
SELENON	1p36.11	0.32	2.01e-10	6.41e-09	Altered group
NUMBL	19q13.2	0.43	2.04e-10	6.48e-09	Altered group
PHLDA1	12q21.2	-0.55	2.05e-10	6.51e-09	Unaltered group
TCAF2	7q35	0.63	2.06e-10	6.53e-09	Altered group
ALDH2	12q24.12	-0.42	2.06e-10	6.54e-09	Unaltered group
GAS8	16q24.3	0.29	2.09e-10	6.62e-09	Altered group
DGKK	Xp11.22	-1.54	2.1e-10	6.62e-09	Unaltered group
PUSL1	1p36.33	0.37	2.11e-10	6.65e-09	Altered group
PSD	10q24.32	-0.77	2.15e-10	6.78e-09	Unaltered group
MAN1C1	1p36.11	0.7	2.16e-10	6.78e-09	Altered group
SLC6A1	3p25.3	-0.49	2.19e-10	6.88e-09	Unaltered group
MRC2	17q23.2	0.64	2.2e-10	6.89e-09	Altered group
CARF	2q33.2	-0.3	2.21e-10	6.91e-09	Unaltered group
DGCR2	22q11.21	-0.28	2.21e-10	6.92e-09	Unaltered group
FSTL5	4q32.2	-1.04	2.24e-10	6.98e-09	Unaltered group
PCOLCE	7q22.1	0.67	2.24e-10	6.98e-09	Altered group
DOK6	18q22.2	-0.75	2.24e-10	6.98e-09	Unaltered group
PYGO2	1q21.3	0.18	2.26e-10	7.01e-09	Altered group
ARPP21	3p22.3	-0.61	2.27e-10	7.03e-09	Unaltered group
KLHL28	14q21.2	-0.31	2.33e-10	7.22e-09	Unaltered group
VAX2	2p13.3	-0.65	2.34e-10	7.23e-09	Unaltered group
KCNIP2	10q24.32	-0.97	2.34e-10	7.23e-09	Unaltered group
COL8A1	3q12.1	1.12	2.39e-10	7.36e-09	Altered group
TFDP1	13q34	-0.24	2.39e-10	7.36e-09	Unaltered group
NKAIN1	1p35.2	-0.6	2.4e-10	7.36e-09	Unaltered group
KIAA1143	3p21.31	-0.23	2.4e-10	7.36e-09	Unaltered group
GPR85	7q31.1	-0.4	2.41e-10	7.39e-09	Unaltered group
TOM1L2	17p11.2	-0.25	2.42e-10	7.4e-09	Unaltered group
TMEM100	17q22	-0.85	2.46e-10	7.5e-09	Unaltered group
MAK	6p24.2	0.64	2.46e-10	7.5e-09	Altered group
ZNF394	7q22.1	0.19	2.46e-10	7.5e-09	Altered group
TLCD3B	16p11.2	-0.59	2.53e-10	7.69e-09	Unaltered group
SLC38A1	12q13.11	-0.68	2.53e-10	7.69e-09	Unaltered group
NPLOC4	17q25.3	0.12	2.59e-10	7.86e-09	Altered group
SLC7A1	13q12.3	-0.31	2.63e-10	7.95e-09	Unaltered group
TTC25	17q21.2	0.43	2.65e-10	8e-09	Altered group
CD63	12q13.2	0.33	2.71e-10	8.18e-09	Altered group
DPY19L1	7p14.2	0.39	2.72e-10	8.2e-09	Altered group
TMEM69	1p34.1	0.27	2.74e-10	8.25e-09	Altered group
SLITRK1	13q31.1	-0.77	2.79e-10	8.38e-09	Unaltered group
MAPT	17q21.31	-0.32	2.79e-10	8.38e-09	Unaltered group
EPOP	17q12	-0.45	2.81e-10	8.42e-09	Unaltered group
SARM1	17q11.2	-0.3	2.83e-10	8.46e-09	Unaltered group
MNS1	15q21.3	0.38	2.84e-10	8.47e-09	Altered group
GLA	Xq22.1	0.28	2.9e-10	8.64e-09	Altered group
FLJ16779	20q13.33	-0.77	2.9e-10	8.65e-09	Unaltered group
SPATS2L	2q33.1	0.39	2.92e-10	8.68e-09	Altered group
TRAPPC3	1p34.3	0.3	2.93e-10	8.69e-09	Altered group
KBTBD6	13q14.11	-0.27	2.97e-10	8.79e-09	Unaltered group
ACTN1	14q24.1|14q22-q24	0.63	3.11e-10	9.22e-09	Altered group
P4HB	17q25.3	0.21	3.17e-10	9.37e-09	Altered group
MAP1LC3C	1q43	0.79	3.24e-10	9.56e-09	Altered group
USP54	10q22.2	-0.44	3.25e-10	9.59e-09	Unaltered group
GRIK4	11q23.3	-0.36	3.3e-10	9.73e-09	Unaltered group
PROSER3	19q13.12	0.48	3.36e-10	9.87e-09	Altered group
RDH5	12q13.2	0.54	3.42e-10	1e-08	Altered group
AFF2	Xq28	-0.87	3.43e-10	1.01e-08	Unaltered group
TRIM16L	17p11.2	-0.31	3.46e-10	1.01e-08	Unaltered group
GAPDH	12p13.31	0.25	3.49e-10	1.02e-08	Altered group
DOP1A	6q14.1	-0.3	3.52e-10	1.03e-08	Unaltered group
SH3GL3	15q25.2	-0.79	3.53e-10	1.03e-08	Unaltered group
RTL6	22q13.31	-0.28	3.59e-10	1.05e-08	Unaltered group
LINC00461	5q14.3	-0.47	3.62e-10	1.05e-08	Unaltered group
LRWD1	7q22.1	0.25	3.67e-10	1.06e-08	Altered group
TRHDE-AS1	12q21.1	-0.92	3.67e-10	1.06e-08	Unaltered group
SYT15	10q11.22	-0.49	3.68e-10	1.06e-08	Unaltered group
SH3YL1	2p25.3	-0.2	3.69e-10	1.07e-08	Unaltered group
DLL1	6q27	-0.59	3.73e-10	1.08e-08	Unaltered group
ZNF530	19q13.43	0.35	3.74e-10	1.08e-08	Altered group
STIL	1p33	0.52	3.74e-10	1.08e-08	Altered group
SERPINH1	11q13.5	0.59	3.8e-10	1.09e-08	Altered group
PTGFRN	1p13.1	0.52	3.81e-10	1.09e-08	Altered group
FOXJ1	17q25.1	0.82	3.83e-10	1.1e-08	Altered group
ZNF74	22q11.21	-0.28	4e-10	1.14e-08	Unaltered group
MINDY3	10p13	-0.22	4.13e-10	1.18e-08	Unaltered group
LRRC20	10q22.1	-0.32	4.14e-10	1.18e-08	Unaltered group
CYP2E1	10q26.3	-0.64	4.14e-10	1.18e-08	Unaltered group
SLC23A2	20p13	-0.27	4.16e-10	1.18e-08	Unaltered group
KCNK3	2p23.3	-1.07	4.26e-10	1.21e-08	Unaltered group
ATOH8	2p11.2	-0.74	4.3e-10	1.22e-08	Unaltered group
MBTD1	17q21.33	-0.28	4.33e-10	1.23e-08	Unaltered group
ASCC1	10q22.1	-0.22	4.4e-10	1.24e-08	Unaltered group
PSTPIP1	15q24.3	-0.7	4.44e-10	1.26e-08	Unaltered group
RALGPS1	9q33.3	-0.27	4.47e-10	1.26e-08	Unaltered group
EVA1C	21q22.11	0.59	4.51e-10	1.27e-08	Altered group
PCBP4	3p21.2	-0.37	4.57e-10	1.29e-08	Unaltered group
LRRN4CL	11q12.3	1.04	4.58e-10	1.29e-08	Altered group
PGR	11q22.1	-0.63	4.65e-10	1.3e-08	Unaltered group
DUSP14	17q12	0.28	4.73e-10	1.33e-08	Altered group
HIST1H2BJ	6p22.1	0.63	4.75e-10	1.33e-08	Altered group
CBS	21q22.3	-0.45	4.78e-10	1.34e-08	Unaltered group
GATA3	10p14	0.76	4.8e-10	1.34e-08	Altered group
TUBGCP2	10q26.3	-0.21	4.9e-10	1.37e-08	Unaltered group
STX1B	16p11.2	-0.58	4.96e-10	1.38e-08	Unaltered group
KMT5A	12q24.31	0.2	4.99e-10	1.39e-08	Altered group
ABCF2	7q36.1	0.15	5e-10	1.39e-08	Altered group
SPA17	11q24.2	0.5	5.02e-10	1.39e-08	Altered group
IGFBP5	2q35	0.67	5.03e-10	1.39e-08	Altered group
G0S2	1q32.2	0.96	5.11e-10	1.41e-08	Altered group
SEMA6B	19p13.3	-0.49	5.17e-10	1.43e-08	Unaltered group
CLEC4F	2p13.3	-0.97	5.18e-10	1.43e-08	Unaltered group
PCDHGC3	5q31.3	-0.35	5.23e-10	1.44e-08	Unaltered group
NRXN1	2p16.3	-0.57	5.23e-10	1.44e-08	Unaltered group
PCDH15	10q21.1	-0.97	5.3e-10	1.45e-08	Unaltered group
SERPINE1	7q22.1	1.15	5.53e-10	1.52e-08	Altered group
GRIK2	6q16.3	-0.63	5.61e-10	1.53e-08	Unaltered group
HNRNPA1P33	10q11.22	-0.28	5.62e-10	1.53e-08	Unaltered group
GALE	1p36.11	0.3	5.63e-10	1.53e-08	Altered group
PLK3	1p34.1	0.43	5.63e-10	1.53e-08	Altered group
SHOX2	3q25.32	1.3	5.63e-10	1.53e-08	Altered group
CTSA	20q13.12	0.25	5.77e-10	1.57e-08	Altered group
RARS	5q34	0.16	5.78e-10	1.57e-08	Altered group
RNASE4	14q11.2	0.7	5.86e-10	1.58e-08	Altered group
HPSE2	10q24.2	-1.23	5.86e-10	1.58e-08	Unaltered group
GALNS	16q24.3	0.24	5.87e-10	1.58e-08	Altered group
GNG4	1q42.3	-0.51	5.87e-10	1.58e-08	Unaltered group
SMPD3	16q22.1	-0.59	5.91e-10	1.59e-08	Unaltered group
KLHL25	15q25.3	-0.44	6e-10	1.61e-08	Unaltered group
KLHL23	2q31.1	-0.48	6.02e-10	1.62e-08	Unaltered group
GCOM1	15q21.3	0.87	6.03e-10	1.62e-08	Altered group
R3HDM2	12q13.3	-0.19	6.15e-10	1.65e-08	Unaltered group
SHC1	1q21.3	0.31	6.2e-10	1.66e-08	Altered group
RAB18	10p12.1	-0.23	6.26e-10	1.68e-08	Unaltered group
NTAN1	16p13.11	0.29	6.31e-10	1.68e-08	Altered group
SIPA1L3	19q13.13-q13.2	0.34	6.34e-10	1.69e-08	Altered group
IFRD1	7q31.1	0.24	6.34e-10	1.69e-08	Altered group
PDLIM1	10q23.33	0.74	6.37e-10	1.7e-08	Altered group
RBMS1	2q24.2	0.46	6.41e-10	1.7e-08	Altered group
ST13	22q13.2	-0.23	6.46e-10	1.71e-08	Unaltered group
ORC5	7q22.1-q22.2	0.19	6.47e-10	1.72e-08	Altered group
SZRD1	1p36.13	0.3	6.54e-10	1.73e-08	Altered group
ZNF584	19q13.43	0.25	6.59e-10	1.74e-08	Altered group
MIR155HG	-	0.61	6.64e-10	1.75e-08	Altered group
C19ORF47	19q13.2	0.25	6.65e-10	1.75e-08	Altered group
LYPLA2	1p36.11	0.32	6.68e-10	1.76e-08	Altered group
IQCC	1p35.2	0.3	6.74e-10	1.77e-08	Altered group
DLGAP1	18p11.31	-0.65	6.84e-10	1.8e-08	Unaltered group
CCDC24	1p34.1	0.46	6.86e-10	1.8e-08	Altered group
TRIM8	10q24.32	-0.23	6.88e-10	1.8e-08	Unaltered group
ARHGAP44	17p12	-0.75	6.88e-10	1.8e-08	Unaltered group
NRSN1	6p22.3	-0.81	7.07e-10	1.85e-08	Unaltered group
ANKRD42	11q14.1	0.26	7.18e-10	1.87e-08	Altered group
PLAU	10q22.2	0.88	7.29e-10	1.9e-08	Altered group
TMEM121B	22q11.1	-0.42	7.29e-10	1.9e-08	Unaltered group
SMAD9	13q13.3	-0.64	7.3e-10	1.9e-08	Unaltered group
SAA1	11p15.1	0.8	7.44e-10	1.93e-08	Altered group
SMC3	10q25.2	-0.25	7.47e-10	1.94e-08	Unaltered group
UNC5A	5q35.2	-0.69	7.65e-10	1.98e-08	Unaltered group
CELF5	19p13.3	-0.67	7.72e-10	1.99e-08	Unaltered group
BEND4	4p13	-0.93	7.73e-10	1.99e-08	Unaltered group
ZNF98	19p12	-0.85	7.74e-10	1.99e-08	Unaltered group
VIM	10p13	0.9	7.8e-10	2.01e-08	Altered group
SMIM12	1p34.3	0.25	7.83e-10	2.01e-08	Altered group
SYTL3	6q25.3	0.53	7.88e-10	2.02e-08	Altered group
THSD4	15q23	-0.72	7.92e-10	2.03e-08	Unaltered group
FDFT1	8p23.1	-0.28	8.21e-10	2.1e-08	Unaltered group
PRICKLE3	Xp11.23	0.54	8.23e-10	2.11e-08	Altered group
FAM117B	2q33.2	-0.28	8.28e-10	2.11e-08	Unaltered group
TMEM97	17q11.2	-0.52	8.28e-10	2.11e-08	Unaltered group
KIF26A	14q32.33	-0.72	8.5e-10	2.17e-08	Unaltered group
GDF15	19p13.11	0.97	8.53e-10	2.17e-08	Altered group
GBP5	1p22.2	0.95	8.55e-10	2.17e-08	Altered group
EPB41L4A-AS1	5q22.1	-0.41	8.62e-10	2.19e-08	Unaltered group
HTR2A	13q14.2	-0.97	8.68e-10	2.2e-08	Unaltered group
SLC14A2	18q12.3	-1.35	8.69e-10	2.2e-08	Unaltered group
MARCKS	6q21	-0.36	8.72e-10	2.2e-08	Unaltered group
PYGL	14q22.1	0.62	8.83e-10	2.23e-08	Altered group
TSPOAP1	17q22	-0.48	8.83e-10	2.23e-08	Unaltered group
CASKIN1	16p13.3	-0.55	8.84e-10	2.23e-08	Unaltered group
ABTB2	11p13	-0.7	8.94e-10	2.25e-08	Unaltered group
ABRACL	6q24.1	0.41	9.05e-10	2.27e-08	Altered group
ESYT1	12q13.2	0.25	9.05e-10	2.27e-08	Altered group
MAST1	19p13.13	-0.57	9.11e-10	2.29e-08	Unaltered group
HIST1H2BH	6p22.2	0.37	9.19e-10	2.3e-08	Altered group
MCUB	4q25	0.68	9.2e-10	2.3e-08	Altered group
HECTD3	1p34.1	0.24	9.2e-10	2.3e-08	Altered group
HECW1	7p14.1-p13	-0.84	9.26e-10	2.31e-08	Unaltered group
FAAP24	19q13.11	0.45	9.54e-10	2.38e-08	Altered group
SNAPC2	19p13.2	0.39	9.55e-10	2.38e-08	Altered group
PDIA5	3q21.1	0.62	9.56e-10	2.38e-08	Altered group
GLUD2	Xq24	-0.44	9.6e-10	2.38e-08	Unaltered group
HSPB11	1p32.3	0.34	9.69e-10	2.4e-08	Altered group
KCNJ9	1q23.2	-0.65	9.7e-10	2.4e-08	Unaltered group
NAB2	12q13.3	0.3	9.78e-10	2.42e-08	Altered group
TMEM214	2p23.3	0.15	9.88e-10	2.44e-08	Altered group
WDR1	4p16.1	0.24	9.89e-10	2.44e-08	Altered group
LRRC37B	17q11.2	-0.29	9.9e-10	2.44e-08	Unaltered group
UBE2J2	1p36.33	0.28	9.97e-10	2.45e-08	Altered group
JAKMIP3	10q26.3	-0.66	1.01e-09	2.48e-08	Unaltered group
AMER3	2q21.1	-1.18	1.01e-09	2.49e-08	Unaltered group
UROD	1p34.1	0.28	1.03e-09	2.52e-08	Altered group
FNDC3B	3q26.31	0.35	1.03e-09	2.52e-08	Altered group
CRY2	11p11.2	-0.38	1.04e-09	2.55e-08	Unaltered group
PGF	14q24.3	-0.88	1.06e-09	2.59e-08	Unaltered group
CHST2	3q24	0.46	1.07e-09	2.62e-08	Altered group
SLC22A6	11q12.3	-0.97	1.07e-09	2.62e-08	Unaltered group
ZNF485	10q11.21	-0.31	1.08e-09	2.63e-08	Unaltered group
PDIA3	15q15.3	0.22	1.1e-09	2.68e-08	Altered group
PCDH11X	Xq21.31	-0.82	1.1e-09	2.68e-08	Unaltered group
RPA2	1p35.3	0.22	1.11e-09	2.69e-08	Altered group
GRID2	4q22.1-q22.2	-0.81	1.12e-09	2.71e-08	Unaltered group
NFKBIB	19q13.2	0.4	1.12e-09	2.71e-08	Altered group
ZNF468	19q13.41	0.31	1.14e-09	2.75e-08	Altered group
SLC35E3	12q15	-0.31	1.14e-09	2.75e-08	Unaltered group
TMEM53	1p34.1	0.3	1.14e-09	2.76e-08	Altered group
GPM6A	4q34.2	-0.32	1.15e-09	2.77e-08	Unaltered group
NTN4	12q22	-0.69	1.15e-09	2.77e-08	Unaltered group
HECTD4	12q24.13	-0.28	1.18e-09	2.83e-08	Unaltered group
SPIN3	Xp11.21	-0.32	1.18e-09	2.83e-08	Unaltered group
MYDGF	19p13.3	0.22	1.18e-09	2.83e-08	Altered group
PEF1	1p35.2	0.28	1.22e-09	2.91e-08	Altered group
ERF	19q13.2	0.35	1.22e-09	2.92e-08	Altered group
UNC13A	19p13.11	-0.63	1.23e-09	2.93e-08	Unaltered group
BRMS1L	14q13.2	-0.23	1.25e-09	2.99e-08	Unaltered group
PNPLA3	22q13.31	-0.83	1.25e-09	2.99e-08	Unaltered group
SVBP	1p34.2	0.33	1.26e-09	3e-08	Altered group
PHF13	1p36.31	0.33	1.27e-09	3.01e-08	Altered group
PPA1	10q22.1	-0.22	1.27e-09	3.02e-08	Unaltered group
ARAP3	5q31.3	0.51	1.29e-09	3.07e-08	Altered group
CCDC9	19q13.32	0.29	1.3e-09	3.08e-08	Altered group
TARSL2	15q26.3	-0.25	1.31e-09	3.09e-08	Unaltered group
NOTUM	17q25.3	-0.79	1.31e-09	3.09e-08	Unaltered group
LINC00339	1p36.12	0.32	1.31e-09	3.1e-08	Altered group
P2RX7	12q24.31	-0.53	1.34e-09	3.16e-08	Unaltered group
SF3A3	1p34.3	0.25	1.34e-09	3.16e-08	Altered group
SHMT1	17p11.2	0.42	1.35e-09	3.17e-08	Altered group
JMY	5q14.1	-0.2	1.35e-09	3.17e-08	Unaltered group
GLRA3	4q34.1	-1.12	1.36e-09	3.19e-08	Unaltered group
CHIC2	4q12	0.3	1.37e-09	3.2e-08	Altered group
SIT1	9p13.3	0.59	1.37e-09	3.21e-08	Altered group
ATP7B	13q14.3	-0.35	1.39e-09	3.26e-08	Unaltered group
CCDC18	1p22.1	0.66	1.4e-09	3.27e-08	Altered group
MANCR	10p15.1	0.5	1.41e-09	3.28e-08	Altered group
CRBN	3p26.2	-0.16	1.41e-09	3.28e-08	Unaltered group
AADAT	4q33	-0.25	1.41e-09	3.28e-08	Unaltered group
ENOX1	13q14.11	-0.32	1.42e-09	3.3e-08	Unaltered group
TUBA1C	12q13.12	0.58	1.43e-09	3.32e-08	Altered group
PTCRA	6p21.1	0.74	1.44e-09	3.34e-08	Altered group
HOXD13	2q31.1	0.9	1.44e-09	3.34e-08	Altered group
CACNG2	22q12.3	-1.3	1.44e-09	3.34e-08	Unaltered group
L2HGDH	14q21.3	-0.26	1.47e-09	3.4e-08	Unaltered group
EMILIN3	20q12	1.32	1.47e-09	3.4e-08	Altered group
LAMTOR2	1q22	0.27	1.5e-09	3.45e-08	Altered group
2021-03-05	10q23.32-q23.33	-0.17	1.51e-09	3.48e-08	Unaltered group
DUSP26	8p12	-0.49	1.53e-09	3.53e-08	Unaltered group
DGCR9	22q11.21	-0.63	1.54e-09	3.54e-08	Unaltered group
SCAPER	15q24.3	-0.24	1.54e-09	3.54e-08	Unaltered group
AK2	1p35.1	0.37	1.54e-09	3.54e-08	Altered group
TYSND1	10q22.1	-0.32	1.6e-09	3.66e-08	Unaltered group
UNC80	2q34	-0.62	1.64e-09	3.75e-08	Unaltered group
TRPC3	4q27	-0.76	1.64e-09	3.75e-08	Unaltered group
FAM201A	9p13.1	-0.84	1.65e-09	3.76e-08	Unaltered group
EPC1	10p11.22	-0.36	1.65e-09	3.77e-08	Unaltered group
DIS3L2	2q37.1	-0.17	1.66e-09	3.77e-08	Unaltered group
ZNF593	1p36.11	0.38	1.68e-09	3.82e-08	Altered group
MCM3AP-AS1	21q22.3	-0.49	1.69e-09	3.83e-08	Unaltered group
KIZ	20p11.23	-0.31	1.7e-09	3.85e-08	Unaltered group
C10ORF88	10q26.13	-0.19	1.7e-09	3.85e-08	Unaltered group
VIPAS39	14q24.3	-0.21	1.7e-09	3.86e-08	Unaltered group
SATB1	3p24.3	-0.38	1.72e-09	3.9e-08	Unaltered group
SLC8A3	14q24.2	-0.7	1.73e-09	3.91e-08	Unaltered group
SNAI1	20q13.13	0.65	1.74e-09	3.92e-08	Altered group
ACTN4	19q13.2	0.28	1.74e-09	3.92e-08	Altered group
PPIH	1p34.2	0.32	1.76e-09	3.97e-08	Altered group
TBC1D1	4p14	0.4	1.77e-09	3.98e-08	Altered group
BMS1P1	10q11.22	-0.5	1.78e-09	4e-08	Unaltered group
SEM1	7q21.3	0.29	1.79e-09	4.01e-08	Altered group
CYTH1	17q25.3	-0.27	1.79e-09	4.01e-08	Unaltered group
CAMSAP3	19p13.2	-0.76	1.82e-09	4.09e-08	Unaltered group
LINC00599	8p23.1	-0.91	1.87e-09	4.18e-08	Unaltered group
ETV1	7p21.2	-0.68	1.88e-09	4.21e-08	Unaltered group
RALBP1	18p11.22	0.2	1.91e-09	4.27e-08	Altered group
NAP1L1	12q21.2	-0.23	1.95e-09	4.36e-08	Unaltered group
NDRG3	20q11.23	-0.22	1.96e-09	4.36e-08	Unaltered group
SLC1A4	2p14	-0.55	1.99e-09	4.42e-08	Unaltered group
EEPD1	7p14.2	-0.61	1.99e-09	4.42e-08	Unaltered group
C6	5p13.1	0.74	1.99e-09	4.42e-08	Altered group
RFTN2	2q33.1	-0.34	2e-09	4.44e-08	Unaltered group
MBD2	18q21.2	0.22	2.06e-09	4.58e-08	Altered group
ST3GAL3	1p34.1	0.3	2.08e-09	4.59e-08	Altered group
FRMPD1	9p13.2	-0.64	2.08e-09	4.6e-08	Unaltered group
LBX1	10q24.32	0.27	2.09e-09	4.61e-08	Altered group
ATP5MF	7q22.1	0.26	2.12e-09	4.67e-08	Altered group
CAPN12	19q13.2	0.49	2.12e-09	4.67e-08	Altered group
CHRM4	11p11.2	-0.74	2.13e-09	4.68e-08	Unaltered group
SAMD11	1p36.33	-0.77	2.15e-09	4.72e-08	Unaltered group
TAB1	22q13.1	-0.17	2.15e-09	4.72e-08	Unaltered group
LTF	3p21.31	1.49	2.16e-09	4.73e-08	Altered group
GRIN1	9q34.3	-1.27	2.18e-09	4.77e-08	Unaltered group
GCSH	16q23.2	-0.28	2.19e-09	4.8e-08	Unaltered group
BAX	19q13.33	0.29	2.22e-09	4.85e-08	Altered group
LRRC4C	11p12	-0.41	2.22e-09	4.85e-08	Unaltered group
NUTM2D	10q23.2	-0.39	2.22e-09	4.85e-08	Unaltered group
CPEB3	10q23.32	-0.36	2.24e-09	4.89e-08	Unaltered group
GCLM	1p22.1	0.34	2.29e-09	4.99e-08	Altered group
ORAI2	7q22.1	0.27	2.35e-09	5.1e-08	Altered group
OPHN1	Xq12	-0.48	2.35e-09	5.1e-08	Unaltered group
TMEM54	1p35.1	0.35	2.36e-09	5.12e-08	Altered group
PSMA7	20q13.33	0.19	2.37e-09	5.13e-08	Altered group
CHCHD3	7q32.3-q33	0.19	2.37e-09	5.14e-08	Altered group
SRSF4	1p35.3	0.3	2.39e-09	5.17e-08	Altered group
ECD	10q22.2	-0.22	2.41e-09	5.22e-08	Unaltered group
ZNF492	19p12	-0.61	2.42e-09	5.23e-08	Unaltered group
RAB3IP	12q15	-0.52	2.44e-09	5.26e-08	Unaltered group
SAPCD2	9q34.3	-0.73	2.45e-09	5.28e-08	Unaltered group
B3GNT7	2q37.1|2q37.1	0.7	2.48e-09	5.33e-08	Altered group
CAPZA1	1p13.2	0.29	2.49e-09	5.34e-08	Altered group
SP100	2q37.1	0.53	2.49e-09	5.34e-08	Altered group
UMODL1	21q22.3	0.58	2.49e-09	5.34e-08	Altered group
CELSR3	3p21.31	-0.66	2.5e-09	5.34e-08	Unaltered group
BUB3	10q26.13	-0.2	2.5e-09	5.34e-08	Unaltered group
CLEC5A	7q34	1.25	2.5e-09	5.35e-08	Altered group
STXBP6	14q12	-0.61	2.52e-09	5.39e-08	Unaltered group
PPP1R3E	14q11.2	-0.34	2.54e-09	5.41e-08	Unaltered group
ABCA13	7p12.3	0.82	2.54e-09	5.41e-08	Altered group
PARG	10q11.23	-0.18	2.54e-09	5.42e-08	Unaltered group
NUP62	19q13.33	0.26	2.55e-09	5.43e-08	Altered group
EPHB1	3q22.2	-0.55	2.55e-09	5.43e-08	Unaltered group
CCDC153	11q23.3	0.54	2.59e-09	5.5e-08	Altered group
CA10	17q21.33-q22	-0.94	2.62e-09	5.56e-08	Unaltered group
BTAF1	10q23.32	-0.34	2.62e-09	5.56e-08	Unaltered group
EPHA10	1p34.3	-0.81	2.63e-09	5.57e-08	Unaltered group
CYTOR	2p11.2	0.73	2.7e-09	5.71e-08	Altered group
TNNT1	19q13.42	-1.13	2.73e-09	5.76e-08	Unaltered group
TWSG1	18p11.22	0.33	2.76e-09	5.82e-08	Altered group
CCDC173	2q31.1	0.49	2.76e-09	5.82e-08	Altered group
SPAG17	1p12	0.74	2.78e-09	5.84e-08	Altered group
ZC3H7B	22q13.2	-0.19	2.81e-09	5.92e-08	Unaltered group
C8ORF76	8q24.13	0.2	2.84e-09	5.96e-08	Altered group
NPHP1	2q13	0.38	2.87e-09	6.02e-08	Altered group
LAMB1	7q31.1	0.69	2.91e-09	6.11e-08	Altered group
RNF170	8p11.21	-0.16	2.92e-09	6.11e-08	Unaltered group
SLC16A3	17q25.3	0.59	2.94e-09	6.14e-08	Altered group
ALDH1L2	12q23.3	-0.56	2.94e-09	6.15e-08	Unaltered group
HES6	2q37.3	-0.55	2.98e-09	6.21e-08	Unaltered group
LRRC4	7q32.1	-0.33	2.98e-09	6.21e-08	Unaltered group
ACADSB	10q26.13	-0.27	3.03e-09	6.31e-08	Unaltered group
KCNN2	5q22.3	-0.48	3.05e-09	6.35e-08	Unaltered group
TMOD2	15q21.2	-0.32	3.09e-09	6.43e-08	Unaltered group
NLGN2	17p13.1	-0.25	3.13e-09	6.49e-08	Unaltered group
PODXL2	3q21.3	-0.38	3.14e-09	6.5e-08	Unaltered group
DLG5	10q22.3	-0.31	3.14e-09	6.5e-08	Unaltered group
STMP1	7q33	0.24	3.22e-09	6.68e-08	Altered group
AKR1B1	7q33	0.18	3.28e-09	6.78e-08	Altered group
NRXN2	11q13.1	-0.36	3.28e-09	6.78e-08	Unaltered group
TCTN1	12q24.11	0.28	3.29e-09	6.78e-08	Altered group
BCAS4	20q13.13	0.42	3.29e-09	6.78e-08	Altered group
EPN2	17p11.2	-0.4	3.3e-09	6.78e-08	Unaltered group
PRPSAP2	17p11.2	-0.16	3.3e-09	6.78e-08	Unaltered group
INHBC	12q13.3	-0.55	3.32e-09	6.82e-08	Unaltered group
TRPC1	3q23	-0.25	3.33e-09	6.83e-08	Unaltered group
DDIT4L	4q24	1.15	3.33e-09	6.83e-08	Altered group
ZNF195	11p15.4	-0.26	3.34e-09	6.84e-08	Unaltered group
RFXAP	13q13.3	-0.23	3.4e-09	6.96e-08	Unaltered group
FAM155B	Xq13.1	-0.51	3.41e-09	6.98e-08	Unaltered group
TREML3P	6p21.1	0.42	3.46e-09	7.07e-08	Altered group
C8ORF44	8q13.1	-0.22	3.48e-09	7.09e-08	Unaltered group
CDC42	1p36.12	0.27	3.48e-09	7.09e-08	Altered group
IQCH	15q23	0.45	3.51e-09	7.14e-08	Altered group
TNNI1	1q32.1	0.26	3.53e-09	7.19e-08	Altered group
AAGAB	15q23	0.2	3.54e-09	7.19e-08	Altered group
ZFP37	9q32	-0.3	3.55e-09	7.21e-08	Unaltered group
TOX3	16q12.1	-0.65	3.59e-09	7.28e-08	Unaltered group
MTFR1L	1p36.11	0.24	3.59e-09	7.28e-08	Altered group
CFAP73	12q24.13	0.76	3.6e-09	7.29e-08	Altered group
HPCAL4	1p34.2	-0.87	3.65e-09	7.39e-08	Unaltered group
ADGRL1	19p13.12	-0.23	3.73e-09	7.53e-08	Unaltered group
ULK4	3p22.1	0.46	3.73e-09	7.53e-08	Altered group
SNRNP40	1p35.2	0.28	3.75e-09	7.56e-08	Altered group
SEC22B	1p12	0.24	3.76e-09	7.58e-08	Altered group
LINC00643	14q23.2	-1	3.81e-09	7.68e-08	Unaltered group
DTX4	11q12.1	-0.43	3.85e-09	7.73e-08	Unaltered group
SLC11A2	12q13.12	-0.22	3.85e-09	7.74e-08	Unaltered group
ZFP2	5q35.3	-0.25	3.86e-09	7.74e-08	Unaltered group
CTSB	8p23.1	0.29	3.91e-09	7.82e-08	Altered group
RUVBL2	19q13.33	0.26	3.91e-09	7.82e-08	Altered group
PLAT	8p11.21	0.69	3.91e-09	7.82e-08	Altered group
ASIC4	2q35	-0.87	3.93e-09	7.85e-08	Unaltered group
PNRC2	1p36.11	0.27	3.97e-09	7.92e-08	Altered group
GALNT5	2q24.1	0.74	3.98e-09	7.93e-08	Altered group
MTMR1	Xq28	-0.22	4.13e-09	8.24e-08	Unaltered group
F11R	1q23.3	0.44	4.14e-09	8.25e-08	Altered group
DACH2	Xq21.2	-1.12	4.15e-09	8.25e-08	Unaltered group
GMPPA	2q35	0.22	4.16e-09	8.25e-08	Altered group
GPX8	5q11.2	0.78	4.16e-09	8.25e-08	Altered group
LRRTM2	5q31.2	-0.49	4.18e-09	8.29e-08	Unaltered group
LINC00928	15q26.1	-0.74	4.19e-09	8.29e-08	Unaltered group
GLUD1	10q23.2	-0.37	4.19e-09	8.29e-08	Unaltered group
FAXC	6q16.2	-0.39	4.2e-09	8.31e-08	Unaltered group
CNTNAP2	7q35-q36.1	-0.76	4.22e-09	8.33e-08	Unaltered group
FEZF1	7q31.32	0.63	4.25e-09	8.38e-08	Altered group
MTSS1	8q24.13	-0.39	4.28e-09	8.44e-08	Unaltered group
MLX	17q21.2	0.16	4.31e-09	8.49e-08	Altered group
SLC11A1	2q35	0.92	4.34e-09	8.54e-08	Altered group
SVOP	12q24.11	-1.28	4.38e-09	8.61e-08	Unaltered group
GLB1L	2q35	0.29	4.39e-09	8.62e-08	Altered group
ASCL2	11p15.5	0.57	4.4e-09	8.62e-08	Altered group
LIX1L	1q21.1	-0.23	4.44e-09	8.69e-08	Unaltered group
TMEM255B	13q34	0.6	4.46e-09	8.73e-08	Altered group
SLC8A2	19q13.32	-0.87	4.47e-09	8.75e-08	Unaltered group
PFN1	17p13.2	0.27	4.48e-09	8.76e-08	Altered group
CDK5R1	17q11.2	-0.48	4.49e-09	8.77e-08	Unaltered group
LOC441666	10q11.21	-0.78	4.5e-09	8.77e-08	Unaltered group
TMEM117	12q12	-0.22	4.53e-09	8.82e-08	Unaltered group
SNX7	1p21.3	0.39	4.53e-09	8.82e-08	Altered group
CSNK1E	22q13.1	-0.25	4.55e-09	8.84e-08	Unaltered group
LYPLA2P1	6p21.32	0.31	4.61e-09	8.96e-08	Altered group
GEM	8q22.1	0.85	4.65e-09	9.03e-08	Altered group
CBR4	4q32.3	-0.25	4.67e-09	9.05e-08	Unaltered group
KBTBD7	13q14.11	-0.42	4.68e-09	9.06e-08	Unaltered group
INSM2	14q13.2	-1.21	4.68e-09	9.06e-08	Unaltered group
NAT14	19q13.42	0.36	4.72e-09	9.13e-08	Altered group
ST8SIA3	18q21.31	-0.94	4.77e-09	9.21e-08	Unaltered group
SPRY2	13q31.1	0.37	4.82e-09	9.3e-08	Altered group
CASP4	11q22.3	0.6	4.82e-09	9.3e-08	Altered group
RPL3	22q13.1	-0.3	4.83e-09	9.3e-08	Unaltered group
ABHD6	3p14.3	-0.28	4.85e-09	9.32e-08	Unaltered group
MGAT4C	12q21.31-q21.32	-0.75	4.86e-09	9.33e-08	Unaltered group
NF1	17q11.2	-0.27	4.92e-09	9.46e-08	Unaltered group
CARMIL3	14q11.2	-0.47	4.96e-09	9.51e-08	Unaltered group
RAB39B	Xq28	-0.21	5.02e-09	9.61e-08	Unaltered group
ZNF197	3p21.31	-0.18	5.03e-09	9.63e-08	Unaltered group
CRYZ	1p31.1	0.5	5.03e-09	9.63e-08	Altered group
SQOR	15q21.1	0.5	5.04e-09	9.64e-08	Altered group
WDFY3	4q21.23	-0.29	5.07e-09	9.68e-08	Unaltered group
GALNT3	2q24.3	0.71	5.08e-09	9.68e-08	Altered group
PLSCR1	3q24	0.52	5.16e-09	9.84e-08	Altered group
ZNF613	19q13.41	0.26	5.18e-09	9.86e-08	Altered group
CCDC65	12q13.12	0.62	5.21e-09	9.91e-08	Altered group
TNRC6C	17q25.3	-0.21	5.25e-09	9.98e-08	Unaltered group
PHEX	Xp22.11	0.86	5.28e-09	1e-07	Altered group
ACACA	17q12	-0.27	5.29e-09	1e-07	Unaltered group
TRIM23	5q12.3	-0.23	5.4e-09	1.02e-07	Unaltered group
ZNF790	19q13.12	0.27	5.43e-09	1.03e-07	Altered group
GABRG1	4p12	-0.92	5.43e-09	1.03e-07	Unaltered group
PTPN22	1p13.2	0.72	5.46e-09	1.03e-07	Altered group
HSPA6	1q23.3	0.9	5.49e-09	1.04e-07	Altered group
TNR	1q25.1	-1.06	5.58e-09	1.05e-07	Unaltered group
KPNA2	17q24.2	0.32	5.63e-09	1.06e-07	Altered group
MMS19	10q24.1	-0.17	5.64e-09	1.06e-07	Unaltered group
DAP	5p15.2	0.24	5.65e-09	1.06e-07	Altered group
STUM	1q42.12	-0.71	5.66e-09	1.06e-07	Unaltered group
EDDM3A	14q11.2	0.2	5.72e-09	1.07e-07	Altered group
PSRC1	1p13.3	0.59	5.73e-09	1.08e-07	Altered group
VDR	12q13.11	0.64	5.76e-09	1.08e-07	Altered group
C19ORF44	19p13.11	0.31	5.79e-09	1.08e-07	Altered group
HCAR3	12q24.31	0.39	5.94e-09	1.11e-07	Altered group
ABHD15	17q11.2	0.35	6.05e-09	1.13e-07	Altered group
ZFP62	5q35.3	-0.2	6.07e-09	1.13e-07	Unaltered group
CELF3	1q21.3	-0.72	6.21e-09	1.16e-07	Unaltered group
SPATA33	16q24.3	0.24	6.29e-09	1.17e-07	Altered group
ADGRD2	9q33.3	0.4	6.34e-09	1.18e-07	Altered group
MICOS10	1p36.13	0.28	6.37e-09	1.18e-07	Altered group
LRCH2	Xq23	-0.25	6.42e-09	1.19e-07	Unaltered group
LINC00319	21q22.3	-0.77	6.47e-09	1.2e-07	Unaltered group
GRID2IP	7p22.1	-0.55	6.47e-09	1.2e-07	Unaltered group
RNF141	11p15.4|11p15	-0.24	6.48e-09	1.2e-07	Unaltered group
ASB6	9q34.11	0.14	6.57e-09	1.22e-07	Altered group
CPTP	1p36.33	0.28	6.64e-09	1.23e-07	Altered group
FLNA	Xq28	0.49	6.73e-09	1.24e-07	Altered group
PAF1	19q13.2	0.24	6.85e-09	1.27e-07	Altered group
CCDC96	4p16.1	0.37	6.96e-09	1.28e-07	Altered group
LIN37	19q13.12	0.28	6.97e-09	1.28e-07	Altered group
FGFRL1	4p16.3	0.56	6.98e-09	1.28e-07	Altered group
VPS36	13q14.3	-0.23	7.02e-09	1.29e-07	Unaltered group
S100A11	1q21.3	0.65	7.05e-09	1.3e-07	Altered group
IGFLR1	19q13.12	0.47	7.11e-09	1.3e-07	Altered group
NECTIN2	19q13.32	0.3	7.12e-09	1.31e-07	Altered group
SMARCC1	3p21.31	-0.27	7.13e-09	1.31e-07	Unaltered group
EYA1	8q13.3	-0.84	7.23e-09	1.32e-07	Unaltered group
FMR1	Xq27.3	-0.18	7.26e-09	1.33e-07	Unaltered group
PKP4	2q24.1	-0.34	7.28e-09	1.33e-07	Unaltered group
FAM13C	10q21.1	-0.45	7.32e-09	1.34e-07	Unaltered group
ZNF875	19q13.12	0.21	7.32e-09	1.34e-07	Altered group
KIF5B	10p11.22	-0.19	7.36e-09	1.34e-07	Unaltered group
CLEC18B	16q23.1	0.84	7.41e-09	1.35e-07	Altered group
RPAP2	1p22.1	0.29	7.45e-09	1.36e-07	Altered group
DLG2	11q14.1	-0.53	7.46e-09	1.36e-07	Unaltered group
LDB1	10q24.32	-0.23	7.51e-09	1.36e-07	Unaltered group
ST13P4	13q14.2	-0.25	7.54e-09	1.37e-07	Unaltered group
LAMB4	7q31.1	0.54	7.54e-09	1.37e-07	Altered group
GSX2	4q12	0.75	7.55e-09	1.37e-07	Altered group
BORCS7	10q24.32	-0.24	7.65e-09	1.38e-07	Unaltered group
TMEM67	8q22.1	0.39	7.73e-09	1.4e-07	Altered group
COPS6	7q22.1	0.17	7.76e-09	1.4e-07	Altered group
SLC2A4RG	20q13.33	0.36	7.85e-09	1.42e-07	Altered group
EIF2A	3q25.1	-0.25	7.88e-09	1.42e-07	Unaltered group
JUN	1p32.1	0.52	8e-09	1.44e-07	Altered group
PIP4K2B	17q12	-0.18	8.01e-09	1.44e-07	Unaltered group
CD276	15q24.1	0.33	8.03e-09	1.44e-07	Altered group
FRY	13q13.1	-0.35	8.03e-09	1.44e-07	Unaltered group
FAM81B	5q15	0.87	8.08e-09	1.45e-07	Altered group
LRRC75B	22q11.23	-0.37	8.08e-09	1.45e-07	Unaltered group
ZNF578	19q13.41	-0.39	8.1e-09	1.45e-07	Unaltered group
ARHGDIG	16p13.3	-0.77	8.14e-09	1.46e-07	Unaltered group
DMAC2	19q13.2	0.23	8.21e-09	1.47e-07	Altered group
COLGALT1	19p13.11	0.27	8.22e-09	1.47e-07	Altered group
SSTR1	14q21.1	-1	8.23e-09	1.47e-07	Unaltered group
IL1RAPL1	Xp21.3-p21.2	-0.66	8.26e-09	1.47e-07	Unaltered group
SNHG29	17p11.2	-0.33	8.34e-09	1.49e-07	Unaltered group
RNF165	18q21.1	-0.53	8.34e-09	1.49e-07	Unaltered group
SFRP2	4q31.3	-1.47	8.36e-09	1.49e-07	Unaltered group
CDR2	16p12.2	0.31	8.36e-09	1.49e-07	Altered group
HMGCR	5q13.3	-0.44	8.52e-09	1.51e-07	Unaltered group
RAP2B	3q25.2	0.2	8.53e-09	1.51e-07	Altered group
NAP1L2	Xq13.2	-0.56	8.64e-09	1.53e-07	Unaltered group
SCN11A	3p22.2	-0.45	8.67e-09	1.54e-07	Unaltered group
ADPGK	15q24.1	0.2	8.68e-09	1.54e-07	Altered group
SUSD5	3p22.3	-1	8.69e-09	1.54e-07	Unaltered group
ANKRD16	10p15.1	-0.24	8.71e-09	1.54e-07	Unaltered group
KIAA1755	20q11.23	-0.48	8.71e-09	1.54e-07	Unaltered group
ZEB1	10p11.22	-0.34	8.73e-09	1.54e-07	Unaltered group
DPP9	19p13.3	0.18	8.75e-09	1.54e-07	Altered group
CTNNA3	10q21.3	-0.7	8.81e-09	1.55e-07	Unaltered group
MRPS17	7p11.2	0.21	8.84e-09	1.55e-07	Altered group
LSP1	11p15.5	0.86	8.84e-09	1.55e-07	Altered group
MED25	19q13.33	0.26	8.86e-09	1.56e-07	Altered group
LHX5	12q24.13	-1.62	8.99e-09	1.58e-07	Unaltered group
LOC400940	2p25.2	-0.63	9.01e-09	1.58e-07	Unaltered group
NET1	10p15.1	-0.38	9.02e-09	1.58e-07	Unaltered group
SULT2B1	19q13.33	0.6	9.14e-09	1.6e-07	Altered group
UTP11	1p34.3	0.22	9.16e-09	1.6e-07	Altered group
BTN2A2	6p22.2	0.41	9.26e-09	1.62e-07	Altered group
NMNAT2	1q25.3	-0.64	9.33e-09	1.63e-07	Unaltered group
NUTM2A	10q23.2	-0.4	9.33e-09	1.63e-07	Unaltered group
INA	10q24.33	-1.03	9.41e-09	1.64e-07	Unaltered group
CCDC103	17q21.31	0.54	9.5e-09	1.65e-07	Altered group
UNG	12q24.11	0.2	9.58e-09	1.67e-07	Altered group
LINC00634	22q13.2	-0.44	9.77e-09	1.7e-07	Unaltered group
TMEM50A	1p36.11	0.2	9.82e-09	1.7e-07	Altered group
TM7SF2	11q13.1	-0.32	9.86e-09	1.71e-07	Unaltered group
ARL4C	2q37.1	0.6	9.86e-09	1.71e-07	Altered group
C22ORF39	22q11.21	-0.2	1.01e-08	1.75e-07	Unaltered group
WDR34	9q34.11	0.29	1.01e-08	1.76e-07	Altered group
CDC14B	9q22.32-q22.33	-0.22	1.02e-08	1.76e-07	Unaltered group
TSACC	1q22	0.35	1.02e-08	1.76e-07	Altered group
TRIM67	1q42.2	-1.54	1.02e-08	1.76e-07	Unaltered group
SYDE1	19p13.12	0.4	1.02e-08	1.76e-07	Altered group
KHDRBS2	6q11.1	-0.87	1.03e-08	1.77e-07	Unaltered group
U2AF1L4	19q13.12	0.27	1.03e-08	1.78e-07	Altered group
EBNA1BP2	1p34.2	0.22	1.03e-08	1.78e-07	Altered group
FAM92B	16q24.1	0.42	1.04e-08	1.79e-07	Altered group
CHMP2A	19q13.43	0.25	1.04e-08	1.79e-07	Altered group
FMNL2	2q23.3	-0.28	1.04e-08	1.79e-07	Unaltered group
SAT1	Xp22.11	0.33	1.06e-08	1.81e-07	Altered group
SNX22	15q22.31	-0.69	1.06e-08	1.81e-07	Unaltered group
HIP1	7q11.23	-0.42	1.06e-08	1.81e-07	Unaltered group
MMEL1	1p36.32	1.14	1.07e-08	1.83e-07	Altered group
ARPC1A	7q22.1	0.15	1.07e-08	1.83e-07	Altered group
PRDX6	1q25.1	0.4	1.08e-08	1.84e-07	Altered group
ZCCHC9	5q14.1	0.18	1.08e-08	1.84e-07	Altered group
CD247	1q24.2	0.53	1.09e-08	1.85e-07	Altered group
NAXE	1q22	0.21	1.1e-08	1.87e-07	Altered group
GRIA3	Xq25	-0.36	1.1e-08	1.87e-07	Unaltered group
CCDC189	16p11.2	0.36	1.11e-08	1.88e-07	Altered group
POGK	1q24.1	-0.16	1.11e-08	1.88e-07	Unaltered group
TTC4	1p32.3	0.24	1.11e-08	1.89e-07	Altered group
LRTM2	12p13.33	-1.05	1.13e-08	1.92e-07	Unaltered group
AKT2	19q13.2	0.27	1.14e-08	1.93e-07	Altered group
PPP1R1A	12q13.2	-0.76	1.14e-08	1.93e-07	Unaltered group
ALG14	1p21.3	0.29	1.15e-08	1.95e-07	Altered group
BIRC6	2p22.3	-0.29	1.16e-08	1.96e-07	Unaltered group
IFT57	3q13.12-q13.13	0.22	1.16e-08	1.96e-07	Altered group
VWA5B2	3q27.1	-0.82	1.17e-08	1.97e-07	Unaltered group
NLGN3	Xq13.1	-0.41	1.17e-08	1.98e-07	Unaltered group
BEND3P3	10q22.3	-0.47	1.18e-08	1.98e-07	Unaltered group
CCDC81	11q14.2	0.5	1.18e-08	1.99e-07	Altered group
DSN1	20q11.23	0.31	1.19e-08	2e-07	Altered group
CAPG	2p11.2	0.69	1.19e-08	2e-07	Altered group
NCR3LG1	11p15.1	-0.79	1.19e-08	2e-07	Unaltered group
IDO1	8p11.21	0.75	1.2e-08	2.02e-07	Altered group
S100A4	1q21.3	0.91	1.2e-08	2.02e-07	Altered group
B3GAT1	11q25	-0.35	1.2e-08	2.02e-07	Unaltered group
SLC4A2	7q36.1	0.37	1.22e-08	2.04e-07	Altered group
ETNPPL	4q25	-0.94	1.23e-08	2.06e-07	Unaltered group
ZNF681	19p12	-0.45	1.23e-08	2.06e-07	Unaltered group
CCDC34	11p14.1	0.34	1.25e-08	2.08e-07	Altered group
KCNN4	19q13.31	0.73	1.25e-08	2.09e-07	Altered group
UBL3	13q12.3	-0.23	1.26e-08	2.1e-07	Unaltered group
PDGFRA	4q12	-0.7	1.27e-08	2.12e-07	Unaltered group
EPS8L1	19q13.42	0.48	1.29e-08	2.15e-07	Altered group
BRD3	9q34.2	-0.23	1.29e-08	2.15e-07	Unaltered group
SLC2A13	12q12	-0.58	1.31e-08	2.18e-07	Unaltered group
CCNI2	5q31.1	-0.42	1.32e-08	2.2e-07	Unaltered group
GADD45A	1p31.3	0.55	1.33e-08	2.2e-07	Altered group
LDLRAD2	1p36.12	0.6	1.33e-08	2.2e-07	Altered group
MYOD1	11p15.1	-1.2	1.33e-08	2.2e-07	Unaltered group
BBS4	15q24.1	0.2	1.33e-08	2.2e-07	Altered group
CEP135	4q12	0.38	1.34e-08	2.21e-07	Altered group
CPLX1	4p16.3	-0.75	1.35e-08	2.23e-07	Unaltered group
ZNF276	16q24.3	-0.3	1.36e-08	2.24e-07	Unaltered group
HINT3	6q22.32	-0.18	1.36e-08	2.24e-07	Unaltered group
PEAK1	15q24.3	-0.29	1.36e-08	2.24e-07	Unaltered group
C2ORF81	2p13.1	0.4	1.37e-08	2.25e-07	Altered group
PAX3	2q36.1	0.75	1.37e-08	2.25e-07	Altered group
HOXC13	12q13.13	0.62	1.38e-08	2.27e-07	Altered group
ABCC8	11p15.1	-0.95	1.4e-08	2.29e-07	Unaltered group
LINC00294	11p13	-0.26	1.4e-08	2.29e-07	Unaltered group
KLHL24	3q27.1	-0.22	1.4e-08	2.3e-07	Unaltered group
PRKACA	19p13.12	0.18	1.4e-08	2.3e-07	Altered group
BEX1	Xq22.1|Xq22	-0.4	1.4e-08	2.3e-07	Unaltered group
IGIP	5q31.3	-0.25	1.41e-08	2.31e-07	Unaltered group
CFAP161	15q25.1	0.58	1.41e-08	2.31e-07	Altered group
GAD1	2q31.1	-0.69	1.42e-08	2.32e-07	Unaltered group
CD300LG	17q21.31	-1.05	1.42e-08	2.32e-07	Unaltered group
WARS2	1p12	0.32	1.42e-08	2.32e-07	Altered group
SHISA5	3p21.31	0.25	1.43e-08	2.32e-07	Altered group
CDC42BPB	14q32.32	-0.19	1.44e-08	2.34e-07	Unaltered group
ADM	11p15.4	0.81	1.44e-08	2.34e-07	Altered group
KIF1A	2q37.3	-0.35	1.45e-08	2.35e-07	Unaltered group
SSBP1	7q34	0.17	1.46e-08	2.36e-07	Altered group
PDCD5	19q13.11	0.26	1.46e-08	2.36e-07	Altered group
NEXN	1p31.1	0.61	1.47e-08	2.38e-07	Altered group
EN1	2q14.2	1.18	1.49e-08	2.41e-07	Altered group
P3H1	1p34.2	0.31	1.49e-08	2.41e-07	Altered group
SC5D	11q23.3-q24.1	-0.3	1.51e-08	2.44e-07	Unaltered group
NCAN	19p13.11	-0.64	1.51e-08	2.44e-07	Unaltered group
THRAP3	1p34.3	0.22	1.51e-08	2.44e-07	Altered group
ZNF717	3p12.3	-0.36	1.52e-08	2.46e-07	Unaltered group
FBXW11	5q35.1	-0.15	1.54e-08	2.48e-07	Unaltered group
FCGRT	19q13.33	0.4	1.54e-08	2.48e-07	Altered group
SEMA4G	10q24.31	-0.3	1.55e-08	2.5e-07	Unaltered group
SPRY1	4q28.1	0.54	1.55e-08	2.5e-07	Altered group
SCHIP1	3q25.32-q25.33	-0.24	1.57e-08	2.52e-07	Unaltered group
TTYH2	17q25.1	-0.41	1.57e-08	2.52e-07	Unaltered group
EMILIN1	2p23.3	0.45	1.6e-08	2.56e-07	Altered group
TRNT1	3p26.2	-0.18	1.6e-08	2.57e-07	Unaltered group
MINPP1	10q23.2	-0.22	1.61e-08	2.57e-07	Unaltered group
TRNAU1AP	1p35.3	0.28	1.61e-08	2.57e-07	Altered group
LINC02210	17q21.31	-0.28	1.62e-08	2.59e-07	Unaltered group
ANKRD13B	17q11.2	-0.28	1.62e-08	2.59e-07	Unaltered group
RXRB	6p21.32	-0.15	1.63e-08	2.6e-07	Unaltered group
FRA10AC1	10q23.33	-0.26	1.63e-08	2.6e-07	Unaltered group
PLCH2	1p36.32	-0.7	1.64e-08	2.61e-07	Unaltered group
PDCD2L	19q13.11	0.26	1.64e-08	2.61e-07	Altered group
PHF2	9q22.31	-0.19	1.64e-08	2.61e-07	Unaltered group
ATF5	19q13.33	0.33	1.64e-08	2.62e-07	Altered group
LPAL2	6q25.3	-0.64	1.7e-08	2.7e-07	Unaltered group
SCPEP1	17q22	0.35	1.7e-08	2.7e-07	Altered group
HNRNPH2	Xq22.1	-0.14	1.72e-08	2.73e-07	Unaltered group
ZNF526	19q13.2	0.23	1.72e-08	2.73e-07	Altered group
TMCC1	3q22.1	-0.21	1.73e-08	2.75e-07	Unaltered group
SFXN4	10q26.11	-0.26	1.74e-08	2.75e-07	Unaltered group
PPP2R2C	4p16.1	-0.86	1.75e-08	2.76e-07	Unaltered group
CLEC18C	16q22.1	0.73	1.75e-08	2.77e-07	Altered group
SOGA3	6q22.33	-0.42	1.75e-08	2.77e-07	Unaltered group
MCMBP	10q26.11	-0.16	1.76e-08	2.77e-07	Unaltered group
GPRC5B	16p12.3	-0.36	1.76e-08	2.77e-07	Unaltered group
WAC	10p12.1|10p12.1-p11.2	-0.18	1.77e-08	2.78e-07	Unaltered group
TSC1	9q34.13	-0.19	1.77e-08	2.79e-07	Unaltered group
KLHL9	9p21.3	-0.29	1.78e-08	2.79e-07	Unaltered group
C1ORF158	1p36.21	0.81	1.78e-08	2.79e-07	Altered group
HSPA7	1q23.3	0.93	1.79e-08	2.81e-07	Altered group
VSTM1	19q13.42	0.47	1.81e-08	2.85e-07	Altered group
CC2D1A	19p13.12	0.24	1.82e-08	2.85e-07	Altered group
PDCD4-AS1	10q25.2	-0.4	1.83e-08	2.87e-07	Unaltered group
ZNF169	9q22.32	-0.27	1.83e-08	2.87e-07	Unaltered group
ATP6V0B	1p34.1	0.26	1.84e-08	2.87e-07	Altered group
GMCL1	2p13.3	-0.24	1.84e-08	2.87e-07	Unaltered group
NDUFS5	1p34.3	0.28	1.84e-08	2.88e-07	Altered group
FHL3	1p34.3	0.43	1.85e-08	2.88e-07	Altered group
AMER2	13q12.13	-0.46	1.85e-08	2.89e-07	Unaltered group
LDHA	11p15.1	0.46	1.86e-08	2.89e-07	Altered group
FEM1C	5q22.3	0.25	1.86e-08	2.89e-07	Altered group
POU6F1	12q13.13	-0.23	1.86e-08	2.9e-07	Unaltered group
LOC400710	19q13.33	0.48	1.87e-08	2.9e-07	Altered group
VEPH1	3q25.31-q25.32	-1.42	1.9e-08	2.95e-07	Unaltered group
FAM171A1	10p13	-0.31	1.92e-08	2.98e-07	Unaltered group
ANGEL2	1q32.3	-0.15	1.92e-08	2.98e-07	Unaltered group
FRMD4A	10p13	-0.26	1.93e-08	2.99e-07	Unaltered group
LOC100129534	1p36.32	0.37	1.93e-08	2.99e-07	Altered group
LCAT	16q22.1	-0.5	1.93e-08	2.99e-07	Unaltered group
CSTA	3q21.1	0.96	1.94e-08	3e-07	Altered group
SFXN1	5q35.2	-0.19	1.96e-08	3.02e-07	Unaltered group
OTOS	2q37.3	0.9	1.97e-08	3.04e-07	Altered group
ATM	11q22.3	-0.27	1.97e-08	3.04e-07	Unaltered group
RNF144A	2p25.1	-0.32	1.97e-08	3.04e-07	Unaltered group
PSTK	10q26.13	-0.25	1.97e-08	3.04e-07	Unaltered group
DCAF16	4p15.31	-0.26	2.01e-08	3.09e-07	Unaltered group
STAP1	4q13.2	0.38	2.01e-08	3.09e-07	Altered group
UHRF1BP1L	12q23.1	-0.23	2.01e-08	3.09e-07	Unaltered group
FPGT	1p31.1	0.35	2.01e-08	3.09e-07	Altered group
SLITRK2	Xq27.3	-0.4	2.02e-08	3.1e-07	Unaltered group
HNRNPA1L2	13q14.3	-0.22	2.02e-08	3.1e-07	Unaltered group
MSX1	4p16.2	0.44	2.02e-08	3.1e-07	Altered group
PLCXD2	3q13.2	-0.53	2.03e-08	3.11e-07	Unaltered group
EFNB1	Xq13.1	0.26	2.04e-08	3.12e-07	Altered group
UBE2S	19q13.42	0.37	2.04e-08	3.12e-07	Altered group
POLR2J	7q22.1	0.24	2.04e-08	3.12e-07	Altered group
CTCF	16q22.1	-0.15	2.05e-08	3.12e-07	Unaltered group
TBC1D10A	22q12.2	-0.47	2.05e-08	3.12e-07	Unaltered group
CD80	3q13.33	0.57	2.07e-08	3.15e-07	Altered group
ERCC1	19q13.32	0.27	2.07e-08	3.15e-07	Altered group
LOC154761	7q35	0.58	2.07e-08	3.15e-07	Altered group
WT1-AS	11p13	0.41	2.08e-08	3.16e-07	Altered group
KDM3B	5q31.2	-0.19	2.08e-08	3.16e-07	Unaltered group
TMEM135	11q14.2	-0.2	2.11e-08	3.2e-07	Unaltered group
MIR4697HG	11q25	-0.51	2.12e-08	3.21e-07	Unaltered group
PUM2	2p24.1	-0.15	2.12e-08	3.22e-07	Unaltered group
TRIP6	7q22.1	0.49	2.12e-08	3.22e-07	Altered group
TMED9	5q35.3	0.2	2.14e-08	3.24e-07	Altered group
IGFN1	1q32.1	-1.31	2.17e-08	3.28e-07	Unaltered group
CALCRL	2q32.1	-0.64	2.17e-08	3.28e-07	Unaltered group
PDE2A	11q13.4	-0.62	2.18e-08	3.29e-07	Unaltered group
MGAT4B	5q35.3	0.19	2.2e-08	3.32e-07	Altered group
POLDIP3	22q13.2	-0.19	2.21e-08	3.33e-07	Unaltered group
MAP3K7CL	21q21.3	0.76	2.21e-08	3.33e-07	Altered group
UBE2Q2	15q24.2	-0.17	2.22e-08	3.34e-07	Unaltered group
ZMIZ1	10q22.3	-0.29	2.22e-08	3.35e-07	Unaltered group
CALD1	7q33	0.34	2.23e-08	3.35e-07	Altered group
BIVM	13q33.1	-0.27	2.23e-08	3.35e-07	Unaltered group
HIRA	22q11.21	-0.16	2.23e-08	3.35e-07	Unaltered group
CNTN4	3p26.3-p26.2	-0.83	2.24e-08	3.36e-07	Unaltered group
DRC7	16q21	0.85	2.24e-08	3.36e-07	Altered group
CHD7	8q12.2	-0.39	2.25e-08	3.37e-07	Unaltered group
SILC1	2p25.2	-0.68	2.26e-08	3.38e-07	Unaltered group
CAPN5	11q13.5	0.4	2.26e-08	3.38e-07	Altered group
SLC7A14	3q26.2	-0.78	2.28e-08	3.4e-07	Unaltered group
CDR1	Xq27.1	-0.7	2.32e-08	3.46e-07	Unaltered group
MXI1	10q25.2	-0.26	2.33e-08	3.48e-07	Unaltered group
MAP3K19	2q21.3	1.01	2.33e-08	3.48e-07	Altered group
PDK3	Xp22.11	0.45	2.36e-08	3.52e-07	Altered group
FKRP	19q13.32	0.28	2.37e-08	3.52e-07	Altered group
CDH18	5p14.3	-0.92	2.37e-08	3.53e-07	Unaltered group
GLP1R	6p21.2	-1.28	2.39e-08	3.55e-07	Unaltered group
HORMAD2	22q12.2	0.45	2.4e-08	3.57e-07	Altered group
RPSAP52	12q14.3	0.33	2.42e-08	3.6e-07	Altered group
CTBS	1p22.3	0.43	2.44e-08	3.62e-07	Altered group
YTHDF2	1p35.3	0.22	2.46e-08	3.64e-07	Altered group
FURIN	15q26.1	0.18	2.48e-08	3.67e-07	Altered group
PPP2R2D	10q26.3	-0.17	2.5e-08	3.71e-07	Unaltered group
ENPP1	6q23.2	0.57	2.51e-08	3.71e-07	Altered group
LTBR	12p13.31	0.43	2.52e-08	3.72e-07	Altered group
SRSF9	12q24.31	0.17	2.53e-08	3.74e-07	Altered group
SS18L1	20q13.33	-0.21	2.54e-08	3.75e-07	Unaltered group
ADIG	20q11.23	0.51	2.56e-08	3.78e-07	Altered group
DOCK1	10q26.2	-0.32	2.57e-08	3.79e-07	Unaltered group
UNC45A	15q26.1	0.26	2.6e-08	3.83e-07	Altered group
TLX1NB	10q24.31	-1.35	2.62e-08	3.86e-07	Unaltered group
MYC	8q24.21	-0.49	2.63e-08	3.87e-07	Unaltered group
SPRN	10q26.3	-0.5	2.64e-08	3.88e-07	Unaltered group
ICAM1	19p13.2	0.66	2.68e-08	3.93e-07	Altered group
IQGAP2	5q13.3	0.84	2.68e-08	3.94e-07	Altered group
FDX1	11q22.3	0.19	2.69e-08	3.94e-07	Altered group
ANKRA2	5q13.2	-0.18	2.73e-08	4e-07	Unaltered group
PI15	8q21.13	0.79	2.73e-08	4e-07	Altered group
GBP1	1p22.2	0.7	2.73e-08	4e-07	Altered group
SERPINA3	14q32.13	1.16	2.75e-08	4.02e-07	Altered group
EDEM2	20q11.22	0.2	2.77e-08	4.05e-07	Altered group
SGMS2	4q25	0.48	2.81e-08	4.1e-07	Altered group
USP51	Xp11.21	-0.45	2.82e-08	4.11e-07	Unaltered group
SOCS2	12q22	0.57	2.82e-08	4.12e-07	Altered group
EHMT2	6p21.33	-0.19	2.85e-08	4.16e-07	Unaltered group
SGCD	5q33.2-q33.3	-0.5	2.88e-08	4.19e-07	Unaltered group
CTIF	18q21.1	-0.22	2.88e-08	4.19e-07	Unaltered group
CDH20	18q21.33	-0.41	2.9e-08	4.22e-07	Unaltered group
ITGB3	17q21.32	0.68	2.91e-08	4.23e-07	Altered group
RAI2	Xp22.13	-0.37	2.92e-08	4.24e-07	Unaltered group
OPCML	11q25	-0.64	2.97e-08	4.31e-07	Unaltered group
SNHG1	11q12.3	-0.37	3.02e-08	4.38e-07	Unaltered group
FLII	17p11.2	0.19	3.05e-08	4.42e-07	Altered group
ISG20	15q26.1	0.58	3.06e-08	4.43e-07	Altered group
TLX1	10q24.31	-1.56	3.08e-08	4.45e-07	Unaltered group
POLL	10q24.32	-0.2	3.08e-08	4.45e-07	Unaltered group
PON1	7q21.3	-0.83	3.1e-08	4.47e-07	Unaltered group
BBS10	12q21.2	-0.21	3.1e-08	4.48e-07	Unaltered group
LRPPRC	2p21	-0.19	3.11e-08	4.48e-07	Unaltered group
KIAA0319L	1p34.3	0.19	3.11e-08	4.48e-07	Altered group
RPL4	15q22.31	-0.3	3.11e-08	4.48e-07	Unaltered group
LAMB2	3p21.31	0.38	3.15e-08	4.53e-07	Altered group
GTF2B	1p22.2	0.22	3.15e-08	4.54e-07	Altered group
IFI30	19p13.11	0.76	3.16e-08	4.55e-07	Altered group
ZBED6CL	7q36.1	0.51	3.17e-08	4.55e-07	Altered group
MBOAT7	19q13.42	0.3	3.17e-08	4.55e-07	Altered group
HS6ST2	Xq26.2	-0.58	3.18e-08	4.56e-07	Unaltered group
DNTTIP1	20q13.12	0.15	3.18e-08	4.56e-07	Altered group
PHLDA2	11p15.4	0.64	3.19e-08	4.56e-07	Altered group
MOXD1	6q23.2	1.26	3.22e-08	4.6e-07	Altered group
ZNF32	10q11.21	-0.22	3.22e-08	4.61e-07	Unaltered group
TCTEX1D4	1p34.1	0.45	3.23e-08	4.62e-07	Altered group
CAPS	19p13.3	0.5	3.25e-08	4.64e-07	Altered group
MSL2	3q22.3	-0.15	3.25e-08	4.64e-07	Unaltered group
ZNF416	19q13.43	0.25	3.26e-08	4.65e-07	Altered group
IQGAP1	15q26.1	0.47	3.27e-08	4.66e-07	Altered group
FKBP9	7p14.3	0.46	3.33e-08	4.75e-07	Altered group
COL5A2	2q32.2	0.62	3.36e-08	4.78e-07	Altered group
RXFP1	4q32.1	-1.1	3.37e-08	4.8e-07	Unaltered group
PLBD1	12p13.1	0.67	3.38e-08	4.8e-07	Altered group
RRAS	19q13.33	0.36	3.38e-08	4.81e-07	Altered group
ZNF45	19q13.31	0.26	3.39e-08	4.81e-07	Altered group
SDHAF1	19q13.12	0.29	3.41e-08	4.84e-07	Altered group
MGME1	20p11.23	0.22	3.42e-08	4.85e-07	Altered group
HIST2H2AC	1q21.2	0.44	3.43e-08	4.86e-07	Altered group
FBLL1	5q34	-0.55	3.46e-08	4.89e-07	Unaltered group
ELAVL2	9p21.3	-0.71	3.5e-08	4.95e-07	Unaltered group
TNFAIP8	5q23.1	0.56	3.51e-08	4.96e-07	Altered group
ZNF473	19q13.33	0.24	3.54e-08	4.99e-07	Altered group
FBXO42	1p36.13	0.28	3.59e-08	5.07e-07	Altered group
FAM81A	15q22.2	-0.71	3.59e-08	5.07e-07	Unaltered group
SORCS3	10q25.1	-0.48	3.62e-08	5.09e-07	Unaltered group
MEIS3P1	17p12	0.39	3.62e-08	5.1e-07	Altered group
RAB14	9q33.2	-0.13	3.64e-08	5.13e-07	Unaltered group
NFYB	12q23.3	-0.16	3.66e-08	5.14e-07	Unaltered group
S100A2	1q21.3	0.65	3.66e-08	5.15e-07	Altered group
AFAP1	4p16.1	-0.35	3.67e-08	5.16e-07	Unaltered group
SMIM32	5q31.1	-0.98	3.68e-08	5.16e-07	Unaltered group
STOML3	13q13.3	0.41	3.76e-08	5.27e-07	Altered group
PI4K2B	4p15.2	0.29	3.76e-08	5.27e-07	Altered group
KPNA6	1p35.2	0.24	3.78e-08	5.29e-07	Altered group
PPM1H	12q14.1-q14.2	-0.44	3.79e-08	5.3e-07	Unaltered group
WDR38	9q33.3	0.87	3.79e-08	5.3e-07	Altered group
LSM14A	19q13.11	0.26	3.8e-08	5.31e-07	Altered group
ADAM29	4q34.1	-0.65	3.8e-08	5.31e-07	Unaltered group
AGTRAP	1p36.22	0.47	3.81e-08	5.32e-07	Altered group
CAST	5q15	0.27	3.82e-08	5.32e-07	Altered group
ABITRAM	9q31.3	0.19	3.82e-08	5.32e-07	Altered group
CAMLG	5q31.1	-0.23	3.83e-08	5.34e-07	Unaltered group
ZNF624	17p11.2	-0.2	3.84e-08	5.34e-07	Unaltered group
KRT23	17q21.2	0.4	3.84e-08	5.34e-07	Altered group
CFAP100	3q21.3	0.67	3.84e-08	5.34e-07	Altered group
RAB32	6q24.3	0.53	3.86e-08	5.36e-07	Altered group
DRC3	17p11.2	0.48	3.86e-08	5.36e-07	Altered group
XKR7	20q11.21	-1.16	3.88e-08	5.38e-07	Unaltered group
F2RL1	5q13.3	0.86	3.9e-08	5.39e-07	Altered group
CLEC18A	16q22.1	0.61	3.9e-08	5.39e-07	Altered group
MBLAC2	5q14.3	-0.27	3.9e-08	5.39e-07	Unaltered group
KCNQ2	20q13.33	-0.45	3.9e-08	5.39e-07	Unaltered group
MYH15	3q13.13	-0.63	3.9e-08	5.39e-07	Unaltered group
PDZD4	Xq28	-0.45	3.93e-08	5.42e-07	Unaltered group
KIF1BP	10q22.1	-0.16	3.93e-08	5.43e-07	Unaltered group
HOXB3	17q21.32	0.98	3.93e-08	5.43e-07	Altered group
CAPN1	11q13.1	0.23	3.96e-08	5.45e-07	Altered group
CITED2	6q24.1	0.34	4.02e-08	5.53e-07	Altered group
RBM42	19q13.12	0.3	4.02e-08	5.54e-07	Altered group
GABBR2	9q22.33	-0.7	4.02e-08	5.54e-07	Unaltered group
HMGCL	1p36.11	0.32	4.06e-08	5.58e-07	Altered group
CDKN2C	1p32.3	0.57	4.08e-08	5.6e-07	Altered group
HR	8p21.3	-0.5	4.08e-08	5.6e-07	Unaltered group
FAIM2	12q13.12	-0.4	4.15e-08	5.7e-07	Unaltered group
C1ORF162	1p13.2	0.63	4.16e-08	5.71e-07	Altered group
KLF12	13q22.1	-0.32	4.19e-08	5.74e-07	Unaltered group
C1S	12p13.31	0.62	4.2e-08	5.75e-07	Altered group
UBQLN2	Xp11.21	-0.15	4.21e-08	5.76e-07	Unaltered group
OPA3	19q13.32	0.2	4.22e-08	5.77e-07	Altered group
CALHM6	6q22.1	0.69	4.23e-08	5.77e-07	Altered group
UPRT	Xq13.3	0.18	4.23e-08	5.77e-07	Altered group
CFAP298	21q22.11	0.18	4.24e-08	5.78e-07	Altered group
SLC25A25	9q34.11	0.23	4.25e-08	5.79e-07	Altered group
MDN1	6q15	-0.36	4.25e-08	5.79e-07	Unaltered group
ZNF527	19q13.12	0.19	4.3e-08	5.85e-07	Altered group
OSCP1	1p34.3	0.34	4.34e-08	5.9e-07	Altered group
ITGB3BP	1p31.3	0.39	4.35e-08	5.91e-07	Altered group
IQCG	3q29	0.32	4.35e-08	5.91e-07	Altered group
TYMP	22q13.33	0.82	4.37e-08	5.93e-07	Altered group
HOXA10	7p15.2	1.3	4.42e-08	6e-07	Altered group
VPS52	6p21.32	-0.13	4.45e-08	6.04e-07	Unaltered group
RAET1K	6q25.1	0.31	4.46e-08	6.05e-07	Altered group
PCCA	13q32.3	-0.21	4.48e-08	6.07e-07	Unaltered group
ELL3	15q15.3	0.3	4.49e-08	6.08e-07	Altered group
PCSK6	15q26.3	-0.8	4.5e-08	6.09e-07	Unaltered group
ZNF222	19q13.31	0.22	4.53e-08	6.12e-07	Altered group
ITGB4	17q25.1	0.89	4.55e-08	6.14e-07	Altered group
PELI1	2p14	-0.26	4.61e-08	6.22e-07	Unaltered group
UBALD2	17q25.1	0.28	4.65e-08	6.27e-07	Altered group
PRKCB	16p12.2-p12.1	-0.67	4.69e-08	6.32e-07	Unaltered group
FBXW9	19p13.13	0.26	4.69e-08	6.32e-07	Altered group
TEF	22q13.2	-0.36	4.75e-08	6.39e-07	Unaltered group
ELMO1	7p14.2-p14.1	-0.34	4.75e-08	6.39e-07	Unaltered group
BEX4	Xq22.1	-0.21	4.77e-08	6.41e-07	Unaltered group
GTF2E2	8p12	0.17	4.77e-08	6.41e-07	Altered group
COL26A1	7q22.1	-0.74	4.8e-08	6.45e-07	Unaltered group
CAP1	1p34.2	0.26	4.87e-08	6.53e-07	Altered group
GABRG2	5q34	-1.25	4.91e-08	6.58e-07	Unaltered group
RSPH14	22q11.22-q11.23	0.48	4.92e-08	6.6e-07	Altered group
RNF44	5q35.2	-0.18	4.93e-08	6.6e-07	Unaltered group
SPAG4	20q11.22	0.63	4.94e-08	6.61e-07	Altered group
PLCE1	10q23.33	0.53	5.01e-08	6.7e-07	Altered group
FCHSD1	5q31.3	0.49	5.03e-08	6.72e-07	Altered group
TMEM237	2q33.1	0.2	5.09e-08	6.8e-07	Altered group
GPR18	13q32.3	0.4	5.09e-08	6.8e-07	Altered group
SPOCD1	1p35.2	1.23	5.1e-08	6.8e-07	Altered group
LMAN2	5q35.3	0.18	5.14e-08	6.85e-07	Altered group
MUCL3	6p21.33	0.34	5.17e-08	6.88e-07	Altered group
UBXN11	1p36.11	0.43	5.17e-08	6.89e-07	Altered group
CCNB1	5q13.2	0.46	5.18e-08	6.89e-07	Altered group
UTP14C	13q14.3	-0.26	5.2e-08	6.91e-07	Unaltered group
TBC1D10C	11q13.2	0.53	5.21e-08	6.92e-07	Altered group
EDA	Xq13.1	-0.35	5.22e-08	6.92e-07	Unaltered group
EPHA1	7q34-q35	0.44	5.22e-08	6.92e-07	Altered group
RNF146	6q22.33	-0.16	5.22e-08	6.92e-07	Unaltered group
RIC3	11p15.4	-0.35	5.24e-08	6.95e-07	Unaltered group
PEX14	1p36.22	0.23	5.26e-08	6.96e-07	Altered group
ZYG11A	1p32.3	0.36	5.3e-08	7.01e-07	Altered group
TMEM61	1p32.3	0.57	5.31e-08	7.02e-07	Altered group
ENY2	8q23.1	0.17	5.33e-08	7.04e-07	Altered group
LRRC58	3q13.33	-0.22	5.35e-08	7.07e-07	Unaltered group
FILIP1L	3q12.1	0.55	5.39e-08	7.11e-07	Altered group
CD302	2q24.2	0.44	5.41e-08	7.13e-07	Altered group
HSF2BP	21q22.3	-0.51	5.42e-08	7.14e-07	Unaltered group
ATP8A2	13q12.13	-1.08	5.45e-08	7.18e-07	Unaltered group
MSX2P1	17q22	-0.69	5.51e-08	7.25e-07	Unaltered group
DEDD2	19q13.2	0.38	5.52e-08	7.26e-07	Altered group
LAP3	4p15.32	0.3	5.53e-08	7.27e-07	Altered group
GPX1	3p21.31	0.35	5.55e-08	7.29e-07	Altered group
C17ORF100	17p13.1	-0.24	5.56e-08	7.29e-07	Unaltered group
MTMR3	22q12.2	-0.17	5.57e-08	7.31e-07	Unaltered group
HTRA3	4p16.1	0.78	5.58e-08	7.32e-07	Altered group
DNER	2q36.3	-0.3	5.62e-08	7.36e-07	Unaltered group
BSPRY	9q32	-0.66	5.64e-08	7.38e-07	Unaltered group
IQUB	7q31.32	0.5	5.65e-08	7.39e-07	Altered group
MAP4K4	2q11.2	-0.22	5.66e-08	7.4e-07	Unaltered group
TOMM20	1q42.3	-0.21	5.68e-08	7.42e-07	Unaltered group
CKMT1B	15q15.3	-0.73	5.72e-08	7.47e-07	Unaltered group
CACNA2D1	7q21.11	-0.86	5.73e-08	7.48e-07	Unaltered group
AP1M1	19p13.11	0.13	5.75e-08	7.5e-07	Altered group
CAMSAP2	1q32.1	-0.25	5.76e-08	7.51e-07	Unaltered group
GRM4	6p21.31	-0.88	5.77e-08	7.52e-07	Unaltered group
ACTL6B	7q22.1	-0.9	5.78e-08	7.52e-07	Unaltered group
ANKRD46	8q22.3	-0.21	5.8e-08	7.54e-07	Unaltered group
GABRD	1p36.33	-0.9	5.84e-08	7.6e-07	Unaltered group
AQP5	12q13.12	0.99	5.94e-08	7.72e-07	Altered group
DIP2A	21q22.3	-0.2	5.94e-08	7.72e-07	Unaltered group
AGR3	7p21.1	0.42	5.96e-08	7.73e-07	Altered group
HIP1R	12q24.31	-0.54	6.02e-08	7.81e-07	Unaltered group
GJC1	17q21.31	0.5	6.07e-08	7.86e-07	Altered group
CA4	17q23.1	-0.69	6.07e-08	7.86e-07	Unaltered group
XRCC1	19q13.31	0.19	6.1e-08	7.9e-07	Altered group
BCAN	1q23.1	-0.48	6.11e-08	7.91e-07	Unaltered group
PDIA2	16p13.3	-0.75	6.12e-08	7.91e-07	Unaltered group
C1ORF194	1p13.3	0.81	6.13e-08	7.92e-07	Altered group
CROT	7q21.12	0.37	6.13e-08	7.92e-07	Altered group
CCDC30	1p34.2	0.41	6.15e-08	7.94e-07	Altered group
HOXB7	17q21.32	0.8	6.16e-08	7.94e-07	Altered group
USP49	6p21.1	-0.53	6.22e-08	8.01e-07	Unaltered group
CHRNB2	1q21.3	-0.65	6.23e-08	8.02e-07	Unaltered group
AMZ1	7p22.3	-0.64	6.25e-08	8.04e-07	Unaltered group
TM2D1	1p31.3	0.26	6.28e-08	8.08e-07	Altered group
ABL2	1q25.2	-0.19	6.32e-08	8.12e-07	Unaltered group
COX6B1	19q13.12	0.27	6.32e-08	8.12e-07	Altered group
GPR61	1p13.3	-0.65	6.41e-08	8.22e-07	Unaltered group
WDR92	2p14	0.18	6.41e-08	8.22e-07	Altered group
TERF2	16q22.1	-0.13	6.43e-08	8.24e-07	Unaltered group
R3HCC1L	10q24.2	-0.14	6.45e-08	8.26e-07	Unaltered group
MAML2	11q21	-0.48	6.51e-08	8.33e-07	Unaltered group
GDF9	5q31.1	-0.3	6.54e-08	8.37e-07	Unaltered group
AOX1	2q33.1	0.74	6.56e-08	8.38e-07	Altered group
CPNE5	6p21.2	-0.64	6.57e-08	8.4e-07	Unaltered group
FGF13	Xq26.3-q27.1	-0.66	6.58e-08	8.41e-07	Unaltered group
PCDH20	13q21.2	-0.86	6.62e-08	8.45e-07	Unaltered group
NFE2L1	17q21.32	0.22	6.62e-08	8.45e-07	Altered group
KCTD9	8p21.2	0.24	6.63e-08	8.45e-07	Altered group
RAB11FIP2	10q26.11	-0.25	6.65e-08	8.47e-07	Unaltered group
C1ORF189	1q21.3	0.33	6.68e-08	8.5e-07	Altered group
FMOD	1q32.1	0.84	6.69e-08	8.51e-07	Altered group
ZNF519	18p11.21	-0.28	6.85e-08	8.7e-07	Unaltered group
ZNF217	20q13.2	0.37	6.92e-08	8.8e-07	Altered group
ACMSD	2q21.3	0.29	6.99e-08	8.87e-07	Altered group
ERI3	1p34.1	0.23	7.05e-08	8.95e-07	Altered group
TCF7	5q31.1	0.51	7.06e-08	8.95e-07	Altered group
GDAP1	8q21.11	-0.31	7.11e-08	9.01e-07	Unaltered group
TMEM60	7q11.23	0.17	7.16e-08	9.07e-07	Altered group
TAF6	7q22.1	0.17	7.17e-08	9.07e-07	Altered group
PTPN7	1q32.1	0.84	7.2e-08	9.11e-07	Altered group
DIP2C	10p15.3	-0.22	7.23e-08	9.13e-07	Unaltered group
ARC	8q24.3	0.74	7.24e-08	9.15e-07	Altered group
NDN	15q11.2	-0.37	7.27e-08	9.18e-07	Unaltered group
PPP1R16B	20q11.23	-0.64	7.37e-08	9.3e-07	Unaltered group
RPS6KA5	14q32.11	-0.39	7.45e-08	9.39e-07	Unaltered group
LATS2	13q12.11	0.47	7.46e-08	9.4e-07	Altered group
TPM4	19p13.12-p13.11	0.25	7.49e-08	9.43e-07	Altered group
SHPRH	6q24.3	-0.41	7.54e-08	9.49e-07	Unaltered group
SESTD1	2q31.2	-0.2	7.58e-08	9.53e-07	Unaltered group
FBXO39	17p13.1	0.58	7.64e-08	9.61e-07	Altered group
FLOT1	6p21.33	0.19	7.65e-08	9.61e-07	Altered group
C14ORF28	14q21.2	-0.19	7.69e-08	9.65e-07	Unaltered group
ULBP1	6q25.1	0.67	7.76e-08	9.73e-07	Altered group
GPN2	1p36.11	0.2	7.79e-08	9.76e-07	Altered group
THSD1P1	13q14.3	-0.26	7.81e-08	9.78e-07	Unaltered group
HIST1H2BK	6p22.1	0.5	7.86e-08	9.84e-07	Altered group
IRF1	5q31.1	0.46	7.87e-08	9.84e-07	Altered group
COL4A2	13q34	0.71	7.92e-08	9.9e-07	Altered group
FAM120AOS	9q22.31	0.15	8e-08	1e-06	Altered group
ERI2	16p12.3	-0.2	8.01e-08	1.001e-06	Unaltered group
EHD2	19q13.33	0.42	8.02e-08	1.002e-06	Altered group
ZNF84	12q24.33	-0.21	8.11e-08	1.012e-06	Unaltered group
DISP3	1p36.22	-0.48	8.16e-08	1.017e-06	Unaltered group
GSTA4	6p12.2	-0.19	8.17e-08	1.017e-06	Unaltered group
SERP2	13q14.11	-0.29	8.17e-08	1.017e-06	Unaltered group
FOXJ3	1p34.2	0.23	8.19e-08	1.019e-06	Altered group
PAPPA	9q33.1	-0.76	8.21e-08	1.021e-06	Unaltered group
MYORG	9p13.3	-0.47	8.23e-08	1.023e-06	Unaltered group
HDAC1	1p35.2-p35.1	0.39	8.34e-08	1.035e-06	Altered group
GALNTL6	4q34.1	-0.83	8.34e-08	1.035e-06	Unaltered group
ZNF816	19q13.41	0.38	8.34e-08	1.035e-06	Altered group
DCLRE1B	1p13.2	0.28	8.42e-08	1.044e-06	Altered group
MRPL20-AS1	1p36.33	0.26	8.56e-08	1.06e-06	Altered group
EN2	7q36.3	0.85	8.56e-08	1.06e-06	Altered group
TMEM151B	6p21.1	-0.74	8.58e-08	1.062e-06	Unaltered group
PIK3IP1	22q12.2	-0.24	8.59e-08	1.062e-06	Unaltered group
NMI	2q23.3	0.45	8.61e-08	1.064e-06	Altered group
TIGAR	12p13.32	0.28	8.64e-08	1.067e-06	Altered group
SNIP1	1p34.3	0.22	8.65e-08	1.068e-06	Altered group
ZDHHC12	9q34.11	0.47	8.73e-08	1.077e-06	Altered group
RDH10	8q21.11	0.42	8.74e-08	1.077e-06	Altered group
HSD3B7	16p11.2	0.42	8.83e-08	1.088e-06	Altered group
NR1D2	3p24.2	-0.24	8.84e-08	1.088e-06	Unaltered group
HCN3	1q22	-0.36	8.85e-08	1.09e-06	Unaltered group
ST8SIA2	15q26.1	-0.93	8.94e-08	1.1e-06	Unaltered group
CD163	12p13.31	1.2	8.94e-08	1.1e-06	Altered group
AATK	17q25.3	-0.54	8.96e-08	1.1e-06	Unaltered group
MLLT3	9p21.3	-0.27	8.96e-08	1.1e-06	Unaltered group
GPRC5A	12p13.1	0.88	8.97e-08	1.1e-06	Altered group
MXRA7	17q25.1	0.27	8.97e-08	1.1e-06	Altered group
PGM1	1p31.3	0.21	9.07e-08	1.112e-06	Altered group
APOL2	22q12.3	0.34	9.08e-08	1.112e-06	Altered group
IMPDH2	3p21.31	-0.31	9.12e-08	1.116e-06	Unaltered group
SNRPC	6p21.31	0.19	9.13e-08	1.116e-06	Altered group
MICALL2	7p22.3	0.46	9.13e-08	1.116e-06	Altered group
TOE1	1p34.1	0.22	9.16e-08	1.12e-06	Altered group
NUDT19	19q13.11	0.27	9.2e-08	1.124e-06	Altered group
CLNS1A	11q14.1	-0.18	9.22e-08	1.124e-06	Unaltered group
COL11A2	6p21.32	-0.53	9.22e-08	1.124e-06	Unaltered group
TFCP2	12q13.12-q13.13	-0.19	9.22e-08	1.124e-06	Unaltered group
SLC16A4	1p13.3	0.47	9.25e-08	1.127e-06	Altered group
KLRK1	12p13.2	-0.72	9.25e-08	1.127e-06	Unaltered group
PDLIM7	5q35.3	0.41	9.26e-08	1.127e-06	Altered group
IGFBP3	7p12.3	0.91	9.31e-08	1.132e-06	Altered group
CNNM2	10q24.32	-0.23	9.34e-08	1.135e-06	Unaltered group
YPEL4	11q12.1	-0.5	9.39e-08	1.141e-06	Unaltered group
SUGT1P3	13q14.11	-0.31	9.43e-08	1.144e-06	Unaltered group
EVA1B	1p34.3	0.45	9.45e-08	1.147e-06	Altered group
KIAA0895L	16q22.1	-0.39	9.48e-08	1.149e-06	Unaltered group
HRH3	20q13.33	-0.97	9.49e-08	1.15e-06	Unaltered group
NFYC	1p34.2	0.19	9.53e-08	1.154e-06	Altered group
OSBPL8	12q21.2	-0.27	9.54e-08	1.154e-06	Unaltered group
ZNF876P	4p16.3	-0.44	9.56e-08	1.156e-06	Unaltered group
H2AFX	11q23.3	0.32	9.59e-08	1.159e-06	Altered group
LRRC37A4P	17q21.31	-0.42	9.6e-08	1.16e-06	Unaltered group
CYP1A1	15q24.1	-0.61	9.63e-08	1.163e-06	Unaltered group
BEST3	12q15	-0.69	9.64e-08	1.163e-06	Unaltered group
ACADM	1p31.1	0.26	9.77e-08	1.179e-06	Altered group
GGCX	2p11.2	0.14	9.79e-08	1.179e-06	Altered group
CRHBP	5q13.3	-0.81	9.86e-08	1.187e-06	Unaltered group
ZNF776	19q13.43	0.25	9.93e-08	1.195e-06	Altered group
FUCA1	1p36.11	0.34	9.93e-08	1.195e-06	Altered group
POLR2L	11p15.5	0.24	9.96e-08	1.198e-06	Altered group
DDX20	1p13.2	0.27	1e-07	1.201e-06	Altered group
CST7	20p11.21	0.67	1e-07	1.204e-06	Altered group
RNPEP	1q32.1	0.24	1.01e-07	1.207e-06	Altered group
ARPC2	2q35	0.14	1.01e-07	1.209e-06	Altered group
HADHA	2p23.3	-0.17	1.02e-07	1.217e-06	Unaltered group
UBE2QL1	5p15.31	-0.62	1.02e-07	1.218e-06	Unaltered group
CYB5D1	17p13.1	0.22	1.03e-07	1.232e-06	Altered group
ZNF71	19q13.43	0.21	1.03e-07	1.232e-06	Altered group
DCTN4	5q33.1	-0.17	1.03e-07	1.232e-06	Unaltered group
GGACT	13q32.3	0.46	1.03e-07	1.233e-06	Altered group
KDELR3	22q13.1	0.48	1.04e-07	1.237e-06	Altered group
EDIL3	5q14.3	-0.78	1.04e-07	1.237e-06	Unaltered group
ATAD3A	1p36.33	0.28	1.04e-07	1.244e-06	Altered group
ST3GAL5	2p11.2	-0.35	1.05e-07	1.247e-06	Unaltered group
MOV10	1p13.2	0.37	1.05e-07	1.251e-06	Altered group
SLC25A48	5q31.1	-0.89	1.05e-07	1.254e-06	Unaltered group
NRIP2	12p13.33	-0.45	1.06e-07	1.258e-06	Unaltered group
SSUH2	3p25.3	0.52	1.07e-07	1.273e-06	Altered group
FDPS	1q22	-0.25	1.07e-07	1.274e-06	Unaltered group
BCAP31	Xq28	0.15	1.08e-07	1.285e-06	Altered group
OSGEPL1	2q32.2	-0.17	1.08e-07	1.285e-06	Unaltered group
EEF2	19p13.3	-0.25	1.09e-07	1.297e-06	Unaltered group
S100A3	1q21.3	1.01	1.1e-07	1.301e-06	Altered group
PDIA3P1	1q21.1	0.19	1.1e-07	1.301e-06	Altered group
KDM4B	19p13.3	-0.25	1.1e-07	1.304e-06	Unaltered group
ACAP1	17p13.1	0.5	1.1e-07	1.306e-06	Altered group
TMEM71	8q24.22	0.7	1.11e-07	1.31e-06	Altered group
SEC61G	7p11.2	0.44	1.11e-07	1.31e-06	Altered group
RHBDL3	17q11.2	-0.56	1.11e-07	1.31e-06	Unaltered group
PODNL1	19p13.12	0.63	1.11e-07	1.311e-06	Altered group
PAFAH2	1p36.11	0.2	1.12e-07	1.322e-06	Altered group
SCAI	9q33.3	-0.27	1.12e-07	1.324e-06	Unaltered group
DEAF1	11p15.5	-0.28	1.13e-07	1.329e-06	Unaltered group
TPD52L2	20q13.33	0.13	1.15e-07	1.353e-06	Altered group
GON7	14q32.12	0.2	1.15e-07	1.358e-06	Altered group
PRLHR	10q26.11	-1.27	1.16e-07	1.366e-06	Unaltered group
PLEKHO1	1q21.2	0.25	1.17e-07	1.372e-06	Altered group
REEP4	8p21.3	0.36	1.17e-07	1.373e-06	Altered group
ZNF248	10p11.21	-0.25	1.18e-07	1.382e-06	Unaltered group
TNFSF14	19p13.3	0.46	1.18e-07	1.388e-06	Altered group
PSMB4	1q21.3	0.15	1.18e-07	1.388e-06	Altered group
KCNK4	11q13.1	-0.64	1.18e-07	1.388e-06	Unaltered group
SBF1	22q13.33	-0.18	1.18e-07	1.389e-06	Unaltered group
TC2N	14q32.12	0.81	1.19e-07	1.397e-06	Altered group
KIDINS220	2p25.1	-0.2	1.19e-07	1.398e-06	Unaltered group
HEXB	5q13.3	0.27	1.2e-07	1.4e-06	Altered group
DDIT3	12q13.3	0.33	1.2e-07	1.405e-06	Altered group
GABRA1	5q34	-1.32	1.21e-07	1.411e-06	Unaltered group
DNMBP-AS1	10q24.2	-0.91	1.21e-07	1.418e-06	Unaltered group
MCF2L2	3q27.1	-0.54	1.22e-07	1.426e-06	Unaltered group
KCNJ11	11p15.1	-0.83	1.23e-07	1.431e-06	Unaltered group
TMEM222	1p36.11	0.22	1.23e-07	1.432e-06	Altered group
WDR86	7q36.1	-0.6	1.23e-07	1.433e-06	Unaltered group
PANK2	20p13	0.17	1.24e-07	1.445e-06	Altered group
ZNF25	10p11.21	-0.26	1.24e-07	1.449e-06	Unaltered group
ZMPSTE24	1p34.2	0.23	1.25e-07	1.453e-06	Altered group
CHST1	11p11.2	-0.6	1.25e-07	1.453e-06	Unaltered group
ANO4	12q23.1	-0.75	1.25e-07	1.457e-06	Unaltered group
CGREF1	2p23.3	-0.42	1.25e-07	1.457e-06	Unaltered group
EXTL2	1p21.2	0.27	1.27e-07	1.471e-06	Altered group
PDCD1	2q37.3	0.64	1.27e-07	1.473e-06	Altered group
UBE3C	7q36.3	0.15	1.28e-07	1.482e-06	Altered group
TMEFF1	9q31.1	-0.31	1.28e-07	1.483e-06	Unaltered group
SFR1	10q25.1	-0.23	1.28e-07	1.483e-06	Unaltered group
PRSS35	6q14.2	-0.75	1.28e-07	1.483e-06	Unaltered group
CYP24A1	20q13.2	-0.56	1.3e-07	1.501e-06	Unaltered group
AP4M1	7q22.1	0.19	1.3e-07	1.506e-06	Altered group
PRR3	6p21.33	-0.24	1.31e-07	1.509e-06	Unaltered group
SZT2	1p34.2	0.35	1.31e-07	1.517e-06	Altered group
BCHE	3q26.1	-0.39	1.32e-07	1.522e-06	Unaltered group
ZNF787	19q13.43	0.27	1.32e-07	1.525e-06	Altered group
ADAMTSL4	1q21.2	0.51	1.33e-07	1.528e-06	Altered group
CADM2	3p12.1	-0.4	1.33e-07	1.535e-06	Unaltered group
CASP6	4q25	0.36	1.33e-07	1.535e-06	Altered group
ST6GALNAC1	17q25.1	-0.42	1.36e-07	1.564e-06	Unaltered group
CCDC106	19q13.42	0.3	1.37e-07	1.572e-06	Altered group
ST8SIA4	5q21.1	0.44	1.37e-07	1.575e-06	Altered group
C3ORF52	3q13.2	0.54	1.37e-07	1.578e-06	Altered group
ZCCHC14	16q24.2	-0.19	1.38e-07	1.584e-06	Unaltered group
CHGA	14q32.12	-1	1.38e-07	1.584e-06	Unaltered group
CARM1	19p13.2	0.16	1.38e-07	1.587e-06	Altered group
SMC4	3q25.33	0.41	1.39e-07	1.592e-06	Altered group
ACVR2B-AS1	3p22.2	-0.33	1.39e-07	1.594e-06	Unaltered group
CNOT3	19q13.42	0.21	1.39e-07	1.595e-06	Altered group
GGTA1P	9q33.2	-0.54	1.4e-07	1.598e-06	Unaltered group
RPS6KA6	Xq21.1	-0.69	1.4e-07	1.605e-06	Unaltered group
LANCL1	2q34	-0.29	1.4e-07	1.606e-06	Unaltered group
MIPOL1	14q13.3-q21.1	-0.46	1.41e-07	1.608e-06	Unaltered group
IRGQ	19q13.31	0.2	1.41e-07	1.61e-06	Altered group
2021-03-11	5p15.1	-0.85	1.41e-07	1.61e-06	Unaltered group
MSMO1	4q32.3	-0.42	1.42e-07	1.616e-06	Unaltered group
PTX3	3q25.32	0.65	1.42e-07	1.62e-06	Altered group
CHI3L2	1p13.2	1.17	1.43e-07	1.627e-06	Altered group
RPL15	3p24.2	-0.21	1.43e-07	1.627e-06	Unaltered group
ELF4	Xq26.1	0.56	1.43e-07	1.631e-06	Altered group
LOC100128288	17p13.1	-0.33	1.43e-07	1.631e-06	Unaltered group
AP1S2	Xp22.2	0.27	1.44e-07	1.633e-06	Altered group
GPR158	10p12.1	-0.52	1.44e-07	1.639e-06	Unaltered group
KIF2C	1p34.1	0.83	1.46e-07	1.653e-06	Altered group
GPATCH1	19q13.11	0.21	1.46e-07	1.66e-06	Altered group
LIN54	4q21.22	-0.15	1.46e-07	1.661e-06	Unaltered group
PEA15	1q23.2	-0.3	1.47e-07	1.664e-06	Unaltered group
ATP5PD	17q25.1	0.17	1.47e-07	1.664e-06	Altered group
ZNF506	19p13.11	-0.18	1.47e-07	1.664e-06	Unaltered group
GPR82	Xp11.4	0.9	1.48e-07	1.674e-06	Altered group
PHF21B	22q13.31	-0.36	1.48e-07	1.678e-06	Unaltered group
CFAP57	1p34.2	0.59	1.49e-07	1.679e-06	Altered group
COTL1	16q24.1	0.31	1.5e-07	1.694e-06	Altered group
DTX2	7q11.23	0.28	1.51e-07	1.707e-06	Altered group
CCL20	2q36.3	0.47	1.52e-07	1.711e-06	Altered group
COL5A1	9q34.3	0.85	1.52e-07	1.719e-06	Altered group
RASSF9	12q21.31	0.68	1.53e-07	1.721e-06	Altered group
FXYD6	11q23.3	-0.4	1.54e-07	1.739e-06	Unaltered group
AGAP2-AS1	12q14.1	0.54	1.55e-07	1.743e-06	Altered group
PHACTR1	6p24.1	-0.51	1.55e-07	1.743e-06	Unaltered group
FAF1	1p32.3	0.2	1.56e-07	1.75e-06	Altered group
TMEM255A	Xq24	0.51	1.56e-07	1.752e-06	Altered group
CD151	11p15.5	0.32	1.57e-07	1.764e-06	Altered group
PITPNB	22q12.1	-0.16	1.57e-07	1.765e-06	Unaltered group
SEZ6	17q11.2	-0.66	1.58e-07	1.771e-06	Unaltered group
SERINC5	5q14.1	-0.59	1.58e-07	1.771e-06	Unaltered group
CUL2	10p11.21	-0.14	1.59e-07	1.778e-06	Unaltered group
INTS10	8p21.3	0.16	1.59e-07	1.783e-06	Altered group
PPFIA2	12q21.31	-0.63	1.6e-07	1.793e-06	Unaltered group
KCNK12	2p16.3	-0.7	1.6e-07	1.795e-06	Unaltered group
ADHFE1	8q13.1	-0.4	1.61e-07	1.798e-06	Unaltered group
SERPINB8	18q22.1	0.36	1.61e-07	1.8e-06	Altered group
EIF3K	19q13.2	0.23	1.61e-07	1.802e-06	Altered group
COPZ2	17q21.32	0.46	1.63e-07	1.821e-06	Altered group
ADRM1	20q13.33	0.14	1.63e-07	1.821e-06	Altered group
SCN3A	2q24.3	-0.55	1.63e-07	1.822e-06	Unaltered group
GLIS3	9p24.2	0.65	1.64e-07	1.826e-06	Altered group
MMAB	12q24.11	-0.31	1.65e-07	1.836e-06	Unaltered group
PAK4	19q13.2	0.26	1.66e-07	1.852e-06	Altered group
RHOQ	2p21	0.24	1.68e-07	1.87e-06	Altered group
KIAA2026	9p24.1	-0.24	1.69e-07	1.88e-06	Unaltered group
ARF5	7q32.1	0.18	1.69e-07	1.881e-06	Altered group
SHANK3	22q13.33	-0.41	1.72e-07	1.911e-06	Unaltered group
DR1	1p22.1	0.25	1.74e-07	1.931e-06	Altered group
DICER1-AS1	14q32.13	-0.38	1.74e-07	1.934e-06	Unaltered group
PDPR	16q22.1	-0.39	1.76e-07	1.949e-06	Unaltered group
FUBP3	9q34.11-q34.12	-0.16	1.76e-07	1.952e-06	Unaltered group
KLHL32	6q16.1	-0.48	1.77e-07	1.958e-06	Unaltered group
YIF1B	19q13.2	0.24	1.77e-07	1.958e-06	Altered group
CLGN	4q31.1	-0.59	1.78e-07	1.967e-06	Unaltered group
FAM45BP	Xq26.1	-0.23	1.82e-07	2.016e-06	Unaltered group
PKIG	20q13.12	0.27	1.83e-07	2.02e-06	Altered group
ETNK2	1q32.1	0.35	1.83e-07	2.023e-06	Altered group
FAM216A	12q24.11	-0.22	1.83e-07	2.023e-06	Unaltered group
CNOT8	5q33.2	-0.13	1.85e-07	2.039e-06	Unaltered group
HCLS1	3q13.33	0.59	1.85e-07	2.039e-06	Altered group
SNTB2	16q22.1	0.21	1.87e-07	2.059e-06	Altered group
HCAR2	12q24.31	0.5	1.87e-07	2.06e-06	Altered group
SEC31B	10q24.31	-0.49	1.88e-07	2.069e-06	Unaltered group
C5AR1	19q13.32	0.68	1.88e-07	2.07e-06	Altered group
JADE3	Xp11.3	-0.35	1.89e-07	2.075e-06	Unaltered group
WEE1	11p15.4	0.5	1.89e-07	2.075e-06	Altered group
PLK5	19p13.3	-0.66	1.89e-07	2.075e-06	Unaltered group
MORN4	10q24.2	-0.21	1.9e-07	2.084e-06	Unaltered group
COLGALT2	1q25.3	-0.33	1.9e-07	2.084e-06	Unaltered group
C20ORF204	20q13.33	-0.76	1.91e-07	2.093e-06	Unaltered group
WARS	14q32.2	0.28	1.91e-07	2.094e-06	Altered group
RPS13	11p15.1	-0.27	1.92e-07	2.099e-06	Unaltered group
SIX6	14q23.1	0.84	1.93e-07	2.11e-06	Altered group
CNN3	1p21.3	0.4	1.95e-07	2.132e-06	Altered group
EDN2	1p34.2	0.27	1.95e-07	2.133e-06	Altered group
BRINP1	9q33.1	-0.68	1.95e-07	2.133e-06	Unaltered group
MATR3	5q31.2	-0.12	1.97e-07	2.149e-06	Unaltered group
EIF2B3	1p34.1	0.21	1.97e-07	2.152e-06	Altered group
EPM2AIP1	3p22.2	-0.17	1.98e-07	2.16e-06	Unaltered group
CTF1	16p11.2	0.5	1.99e-07	2.176e-06	Altered group
WWC2	4q35.1	-0.26	2.01e-07	2.197e-06	Unaltered group
PSMB2	1p34.3	0.19	2.02e-07	2.197e-06	Altered group
C7ORF31	7p15.3	0.51	2.02e-07	2.197e-06	Altered group
SLAMF1	1q23.3	0.45	2.02e-07	2.202e-06	Altered group
NEK6	9q33.3	0.39	2.03e-07	2.208e-06	Altered group
AMH	19p13.3	-0.76	2.03e-07	2.209e-06	Unaltered group
MYO1C	17p13.3	0.25	2.03e-07	2.209e-06	Altered group
TCAIM	3p21.31	-0.16	2.03e-07	2.209e-06	Unaltered group
BMS1P2	10q11.22	-0.39	2.04e-07	2.213e-06	Unaltered group
LUZP2	11p14.3	-0.65	2.04e-07	2.213e-06	Unaltered group
ZNF20	19p13.2	0.2	2.06e-07	2.231e-06	Altered group
SSTR5	16p13.3	-0.61	2.06e-07	2.236e-06	Unaltered group
PALM3	19p13.12	0.69	2.07e-07	2.246e-06	Altered group
RTKN	2p13.1	-0.35	2.08e-07	2.254e-06	Unaltered group
ZNF727	7q11.21	-0.76	2.11e-07	2.288e-06	Unaltered group
HERC1	15q22.31	-0.23	2.12e-07	2.295e-06	Unaltered group
SLC25A10	17q25.3	0.31	2.12e-07	2.297e-06	Altered group
IGBP1	Xq13.1	-0.21	2.13e-07	2.303e-06	Unaltered group
SLC35A5	3q13.2	-0.21	2.14e-07	2.314e-06	Unaltered group
MGAT3	22q13.1	-0.32	2.15e-07	2.316e-06	Unaltered group
KLC4	6p21.1	-0.17	2.15e-07	2.316e-06	Unaltered group
EIF3A	10q26.11	-0.18	2.16e-07	2.325e-06	Unaltered group
ZNF292	6q14.3	-0.27	2.16e-07	2.327e-06	Unaltered group
HOXA9	7p15.2	0.73	2.16e-07	2.327e-06	Altered group
MAST2	1p34.1	0.19	2.17e-07	2.339e-06	Altered group
LIF	22q12.2	0.76	2.18e-07	2.344e-06	Altered group
TMEM8B	9p13.3	-0.19	2.18e-07	2.344e-06	Unaltered group
TADA1	1q24.1	-0.16	2.2e-07	2.368e-06	Unaltered group
MMP9	20q13.12	0.99	2.23e-07	2.399e-06	Altered group
TWIST1	7p21.1	0.52	2.25e-07	2.417e-06	Altered group
PEPD	19q13.11	0.26	2.25e-07	2.417e-06	Altered group
ABHD17B	9q21.13	-0.25	2.27e-07	2.436e-06	Unaltered group
SLC25A39	17q21.31	0.19	2.3e-07	2.467e-06	Altered group
GGH	8q12.3	0.29	2.3e-07	2.467e-06	Altered group
TENT5A	6q14.1	0.43	2.31e-07	2.475e-06	Altered group
ARMC2	6q21	0.35	2.35e-07	2.516e-06	Altered group
PCDH7	4p15.1	-0.47	2.36e-07	2.527e-06	Unaltered group
ARMC1	8q13.1	-0.18	2.37e-07	2.529e-06	Unaltered group
TMEM109	11q12.2	0.26	2.37e-07	2.529e-06	Altered group
JUNB	19p13.13	0.6	2.37e-07	2.535e-06	Altered group
PIH1D2	11q23.1	0.34	2.37e-07	2.535e-06	Altered group
ETV6	12p13.2	0.25	2.38e-07	2.541e-06	Altered group
SOX4	6p22.3	-0.5	2.41e-07	2.566e-06	Unaltered group
STAR	8p11.23	-0.62	2.41e-07	2.566e-06	Unaltered group
CRAMP1	16p13.3	-0.21	2.41e-07	2.571e-06	Unaltered group
GNRHR2	1q21.1	-0.16	2.42e-07	2.571e-06	Unaltered group
SOX2-OT	3q26.33	-0.33	2.42e-07	2.571e-06	Unaltered group
IRGM	5q33.1	0.21	2.43e-07	2.585e-06	Altered group
MYL6	12q13.2	0.24	2.44e-07	2.592e-06	Altered group
ASF1A	6q22.31	-0.21	2.45e-07	2.601e-06	Unaltered group
PVR	19q13.31	0.24	2.45e-07	2.601e-06	Altered group
KCNB2	8q21.11	-0.94	2.45e-07	2.601e-06	Unaltered group
C19ORF53	19p13.13	0.18	2.46e-07	2.605e-06	Altered group
QPCTL	19q13.32	0.25	2.46e-07	2.606e-06	Altered group
C15ORF39	15q24.2	-0.37	2.46e-07	2.606e-06	Unaltered group
DOCK7	1p31.3	0.45	2.46e-07	2.606e-06	Altered group
C12ORF76	12q24.11	-0.22	2.46e-07	2.606e-06	Unaltered group
P3H2	3q28	0.59	2.47e-07	2.613e-06	Altered group
HAR1A	20q13.33	-0.76	2.47e-07	2.613e-06	Unaltered group
APPL1	3p14.3	-0.17	2.49e-07	2.628e-06	Unaltered group
FGF11	17p13.1	-0.33	2.49e-07	2.628e-06	Unaltered group
LRRC66	4q12	0.48	2.52e-07	2.658e-06	Altered group
IFI6	1p35.3	0.59	2.52e-07	2.662e-06	Altered group
GNAI3	1p13.3	0.28	2.53e-07	2.67e-06	Altered group
SIK3	11q23.3	-0.21	2.54e-07	2.673e-06	Unaltered group
ZNFX1	20q13.13	0.19	2.55e-07	2.681e-06	Altered group
NCAM1	11q23.2	-0.25	2.55e-07	2.688e-06	Unaltered group
LINC01278	Xq11.1	-0.19	2.57e-07	2.701e-06	Unaltered group
PIGT	20q13.12	0.19	2.58e-07	2.713e-06	Altered group
TMEM8A	16p13.3	0.22	2.59e-07	2.728e-06	Altered group
HSPA5	9q33.3	0.2	2.61e-07	2.739e-06	Altered group
RABAC1	19q13.2	0.29	2.61e-07	2.74e-06	Altered group
SNCAIP	5q23.2	-0.46	2.63e-07	2.766e-06	Unaltered group
BMPR1A	10q23.2	-0.25	2.65e-07	2.778e-06	Unaltered group
MZF1-AS1	19q13.43	0.35	2.67e-07	2.795e-06	Altered group
TSEN34	19q13.42	0.23	2.67e-07	2.797e-06	Altered group
CABP1	12q24.31	-0.86	2.68e-07	2.805e-06	Unaltered group
ALDH6A1	14q24.3	-0.38	2.71e-07	2.835e-06	Unaltered group
NPY	7p15.3	-0.96	2.71e-07	2.835e-06	Unaltered group
ITPRIPL2	16p12.3	0.31	2.71e-07	2.835e-06	Altered group
DNASE1L1	Xq28	0.24	2.74e-07	2.859e-06	Altered group
EID2	19q13.2	0.24	2.74e-07	2.859e-06	Altered group
THUMPD1	16p12.3	-0.15	2.76e-07	2.879e-06	Unaltered group
PPP1R26	9q34.3	-0.17	2.76e-07	2.879e-06	Unaltered group
AFP	4q13.3	0.4	2.76e-07	2.884e-06	Altered group
SCP2	1p32.3	0.28	2.77e-07	2.888e-06	Altered group
FSD1	19p13.3	-0.35	2.77e-07	2.889e-06	Unaltered group
C10ORF55	10q22.2	0.54	2.78e-07	2.899e-06	Altered group
RPA1	17p13.3	0.14	2.79e-07	2.9e-06	Altered group
ACTR6	12q23.1	-0.13	2.79e-07	2.906e-06	Unaltered group
DCP1B	12p13.33	0.15	2.82e-07	2.934e-06	Altered group
CYSTM1	5q31.3	0.39	2.86e-07	2.968e-06	Altered group
HOXB4	17q21.32	0.75	2.87e-07	2.978e-06	Altered group
FCGR2A	1q23.3	0.64	2.88e-07	2.993e-06	Altered group
B3GNT8	19q13.2	0.43	2.88e-07	2.993e-06	Altered group
ST7L	1p13.2	0.2	2.89e-07	2.997e-06	Altered group
TRAT1	3q13.13	0.36	2.89e-07	2.997e-06	Altered group
ARHGEF7	13q34	-0.23	2.9e-07	3.008e-06	Unaltered group
SCN2B	11q23.3	-0.63	2.91e-07	3.014e-06	Unaltered group
NME7	1q24.2	0.17	2.91e-07	3.016e-06	Altered group
GLRB	4q32.1	-0.4	2.93e-07	3.032e-06	Unaltered group
TP53I13	17q11.2	0.35	2.95e-07	3.054e-06	Altered group
DOK4	16q21	-0.43	2.96e-07	3.054e-06	Unaltered group
NPC1	18q11.2	-0.26	2.97e-07	3.065e-06	Unaltered group
TRIM17	1q42.13	-0.5	2.98e-07	3.08e-06	Unaltered group
TXNDC16	14q22.1	-0.22	2.99e-07	3.087e-06	Unaltered group
TTC14	3q26.33	-0.32	3.02e-07	3.12e-06	Unaltered group
FAM192A	16q13	-0.14	3.03e-07	3.12e-06	Unaltered group
SLC39A9	14q24.1	-0.19	3.05e-07	3.137e-06	Unaltered group
KCNT2	1q31.3	-0.44	3.05e-07	3.139e-06	Unaltered group
ST20	15q25.1	0.49	3.06e-07	3.148e-06	Altered group
OST4	2p23.3	0.2	3.07e-07	3.156e-06	Altered group
MIB1	18q11.2	-0.25	3.07e-07	3.158e-06	Unaltered group
KMT5B	11q13.2	-0.18	3.08e-07	3.163e-06	Unaltered group
LIMS2	2q14.3	-0.46	3.08e-07	3.169e-06	Unaltered group
SCARB2	4q21.1	-0.19	3.1e-07	3.179e-06	Unaltered group
INMT	7p14.3	0.81	3.11e-07	3.189e-06	Altered group
GPX7	1p32.3	0.37	3.12e-07	3.197e-06	Altered group
RAB11FIP4	17q11.2	-0.45	3.12e-07	3.199e-06	Unaltered group
SLA2	20q11.23	0.41	3.15e-07	3.225e-06	Altered group
TNFRSF1A	12p13.31	0.44	3.15e-07	3.227e-06	Altered group
MOB3A	19p13.3	0.16	3.17e-07	3.241e-06	Altered group
CAV3	3p25.3	0.26	3.18e-07	3.25e-06	Altered group
EXOC6	10q23.33	-0.21	3.18e-07	3.25e-06	Unaltered group
DGKD	2q37.1	-0.22	3.2e-07	3.27e-06	Unaltered group
LGALS1	22q13.1	0.46	3.2e-07	3.27e-06	Altered group
RIT1	1q22	0.2	3.2e-07	3.27e-06	Altered group
DCBLD2	3q12.1|3	0.22	3.21e-07	3.271e-06	Altered group
ANKS1B	12q23.1	-0.55	3.21e-07	3.271e-06	Unaltered group
TAF5L	1q42.13	-0.2	3.22e-07	3.28e-06	Unaltered group
LINC02731	11q25	-0.47	3.22e-07	3.28e-06	Unaltered group
TBX4	17q23.2	0.48	3.22e-07	3.281e-06	Altered group
RAB27A	15q21.3	0.34	3.22e-07	3.281e-06	Altered group
CCSER1	4q22.1	-0.71	3.24e-07	3.294e-06	Unaltered group
ABCB11	2q31.1	0.34	3.26e-07	3.312e-06	Altered group
SHKBP1	19q13.2	0.37	3.26e-07	3.316e-06	Altered group
GPR65	14q31.3	0.78	3.27e-07	3.322e-06	Altered group
SF1	11q13.1	-0.13	3.29e-07	3.342e-06	Unaltered group
RAB42	1p35.3	0.53	3.37e-07	3.421e-06	Altered group
BRCA1	17q21.31	0.31	3.38e-07	3.425e-06	Altered group
ZNF275	Xq28	-0.25	3.42e-07	3.466e-06	Unaltered group
CHRM1	11q12.3	-0.9	3.43e-07	3.473e-06	Unaltered group
HSPB6	19q13.12	0.75	3.44e-07	3.485e-06	Altered group
TSPY26P	20q11.21	-0.34	3.51e-07	3.556e-06	Unaltered group
ZNF600	19q13.41	0.36	3.53e-07	3.567e-06	Altered group
SLCO5A1	8q13.3	-0.58	3.53e-07	3.568e-06	Unaltered group
ATE1	10q26.13	-0.38	3.55e-07	3.588e-06	Unaltered group
C19ORF12	19q12	0.21	3.56e-07	3.593e-06	Altered group
RPS12	6q23.2	-0.28	3.59e-07	3.623e-06	Unaltered group
ZBTB42	14q32.33	0.49	3.61e-07	3.644e-06	Altered group
SLC12A6	15q14	-0.22	3.65e-07	3.683e-06	Unaltered group
[truncated: 17,960 more rows]

## Sheet: LGG-protein
Gene	Cytoband	logFC	p-Value	FDR	Higher expression in
BAX	19q13.33	0.19	8.09e-08	1.666e-05	Altered group
TIGAR	12p13.32	0.22	5.032e-05	0.005183	Altered group
GAPDH	12p13.31	0.3	8.718e-05	0.005986	Altered group
ACACA	17q12	-0.26	0.0001334	0.00687	Unaltered group
PXN	12q24.23	0.14	0.0001936	0.007977	Altered group
CDK1	10q21.2	0.05	0.0002411	0.008279	Altered group
BAD_PS112	19q13.1-q13.2	0.08	0.000384	0.0104	Altered group
SMAD4	18q21.2	-0.05	0.0004227	0.0104	Unaltered group
BAK1	6p21.31	-0.11	0.0004564	0.0104	Unaltered group
BID	22q11.21	0.06	0.0007987	0.0165	Altered group
CAV1	7q31.2	0.23	0.0009778	0.0171	Altered group
TFRC	3q29	0.19	0.000998	0.0171	Altered group
SCD	10q24.31	-0.11	0.001562	0.0239	Unaltered group
XBP1	22q12.1|22q12	-0.2	0.001847	0.0239	Unaltered group
SERPINE1	7q22.1	0.17	0.001855	0.0239	Altered group
AR	Xq12	0.09	0.001857	0.0239	Altered group
HSPA1A	6p21.33	0.22	0.002129	0.0241	Altered group
ESR1	6q25.1-q25.2	-0.16	0.002404	0.0241	Unaltered group
ADAR	1q21.3	-0.12	0.002459	0.0241	Unaltered group
RICTOR	5p13.1	-0.15	0.002524	0.0241	Unaltered group
ANXA1	9q21.13	0.31	0.002541	0.0241	Altered group
PECAM1	17q23.3	-0.04	0.002577	0.0241	Unaltered group
NRAS	1p13.2	-0.05	0.002695	0.0241	Unaltered group
FOXO3	6q21	-0.04	0.002815	0.0242	Unaltered group
ACACA_PS79	3q13.3	-0.19	0.003096	0.0245	Unaltered group
ACACB_PS79	8p11.1	-0.19	0.003096	0.0245	Unaltered group
IGFBP2	2q35	0.24	0.003738	0.0285	Altered group
EGFR	7p11.2	0.23	0.004069	0.0299	Altered group
MAPK14	6p21.31	0.1	0.00425	0.03	Altered group
BAP1	3p21.1	-0.09	0.004372	0.03	Unaltered group
KIT	4q12	-0.36	0.004602	0.0306	Unaltered group
INPP4B	4q31.21	-0.11	0.004925	0.0314	Unaltered group
PRKAA1	5p13.1	0.08	0.005116	0.0314	Altered group
STAT5A	17q21.2	0.12	0.005234	0.0314	Altered group
PRKCB_PS660	5q21-q22	-0.25	0.00534	0.0314	Unaltered group
PRKCA_PS657	4q24	-0.15	0.005845	0.0334	Unaltered group
DIABLO	12q24.31	-0.15	0.006382	0.0355	Unaltered group
CDH3	16q22.1	-0.06	0.00665	0.0361	Unaltered group
DIRAS3	1p31.3	-0.06	0.007286	0.0385	Unaltered group
BCL2L11	2q13	-0.12	0.007611	0.0387	Unaltered group
NDRG1_PT346	22q11.21	-0.18	0.00771	0.0387	Unaltered group
BECN1	17q21.31	-0.04	0.00797	0.0391	Unaltered group
COL6A1	21q22.3	0.1	0.008639	0.0414	Altered group
WWTR1	3q25.1	0.04	0.009116	0.0427	Altered group
PGR	11q22.1	-0.03	0.009361	0.0429	Unaltered group
SMAD1	4q31.21	0.16	0.0103	0.0462	Altered group
CCNE1	19q12	-0.1	0.0111	0.0485	Unaltered group
YBX1_PS102	20q12-q13	0.05	0.0116	0.0498	Altered group
STAT3_PY705	19q13.33	0.15	0.0124	0.0522	Altered group
ARAF_PS299	12q24.11	-0.04	0.0128	0.0522	Unaltered group
CHEK2	22q12.1	0.08	0.0131	0.0522	Altered group
ERBB2_PY1248	6q25.1	0.12	0.0134	0.0522	Altered group
MRE11	11q21	-0.04	0.0134	0.0522	Unaltered group
PIK3CA	3q26.32	-0.08	0.0141	0.0536	Unaltered group
VHL	3p25.3	-0.25	0.0158	0.0593	Unaltered group
FOXO3_PS318_S321	5q21-q22	-0.03	0.0166	0.061	Unaltered group
TP53	17p13.1	-0.07	0.0173	0.062	Unaltered group
RAB25	1q22	-0.13	0.0175	0.062	Unaltered group
MS4A1	11q12.2	-0.07	0.018	0.0629	Unaltered group
CDH1	16q22.1	-0.19	0.0191	0.0649	Unaltered group
MSH2	2p21-p16.3	-0.09	0.0192	0.0649	Unaltered group
SYK	9q22.2	0.21	0.0235	0.0782	Altered group
YWHAE	17p13.3	-0.04	0.0256	0.0818	Unaltered group
EGFR_PY1173	3p25	0.11	0.0258	0.0818	Altered group
EGFR_PY1068	7q31	0.18	0.0258	0.0818	Altered group
KDR	4q12	0.11	0.0287	0.0897	Altered group
MAPK1	22q11.22	0.15	0.0296	0.0909	Altered group
RAF1_PS338	1q44	-0.04	0.0317	0.0959	Unaltered group
CHEK1_PS345	5p12	-0.07	0.0341	0.102	Unaltered group
LCK	1p35.2	0.07	0.0388	0.114	Altered group
GATA3	10p14	-0.07	0.0401	0.115	Unaltered group
NRG1	8p12	-0.04	0.0403	0.115	Unaltered group
PTEN	10q23.31	-0.13	0.0409	0.115	Unaltered group
IRS1	2q36.3	-0.05	0.0435	0.121	Unaltered group
RICTOR_PT1135	2q31.1	0.05	0.045	0.124	Altered group
ERBB3_PY1298	22q13.1	-0.07	0.0472	0.127	Unaltered group
ERBB3	12q13.2	-0.08	0.0475	0.127	Unaltered group
PRKCA	17q24.2	-0.1	0.0501	0.132	Unaltered group
DVL3	3q27.1	-0.06	0.0519	0.135	Unaltered group
MET_PY1235	11q13	-0.03	0.0548	0.141	Unaltered group
CASP7	10q25.3	-0.06	0.0602	0.153	Unaltered group
FN1	2q35	0.09	0.0654	0.164	Altered group
RPS6KA1_PT359_S363	5q21-q22	-0.05	0.0674	0.167	Unaltered group
EEF2	19p13.3	0.07	0.0727	0.178	Altered group
CTNNB1	3p22.1	0.12	0.0752	0.182	Altered group
CCNE2	8q22.1	-0.06	0.0791	0.19	Unaltered group
BRCA2	13q13.1	-0.03	0.0813	0.193	Unaltered group
TUBA1B	12q13.12	-0.24	0.0835	0.194	Unaltered group
YAP1	11q22.1	0.05	0.0842	0.194	Altered group
CHEK2_PT68	1p32-p31	-0.03	0.0847	0.194	Unaltered group
YWHAZ	8q22.3	0.07	0.0886	0.2	Altered group
MYH9_PS1943	10q11.22	0.16	0.0911	0.204	Altered group
PARK7	1p36.23	0.05	0.0952	0.211	Altered group
FOXM1	12p13.33	-0.08	0.105	0.23	Unaltered group
G6PD	Xq28	-0.04	0.107	0.23	Unaltered group
ANXA7	10q22.2	-0.04	0.111	0.23	Unaltered group
MAP2K1_PS217_S221	5q21-q22	0.05	0.111	0.23	Altered group
AKT1_PS473	8p11.1	0.1	0.112	0.23	Altered group
AKT2_PS473	8p11.1	0.1	0.112	0.23	Altered group
AKT3_PS473	8p11.1	0.1	0.112	0.23	Altered group
SRC_PY527	9p21	-0.09	0.118	0.239	Unaltered group
SRC	20q11.23	-0.09	0.119	0.239	Unaltered group
TSC2	16p13.3	-0.06	0.12	0.239	Unaltered group
RPS6	9p22.1	-0.09	0.121	0.239	Unaltered group
PDK1_PS241	15q22.1-q22.33	-0.06	0.131	0.257	Unaltered group
PRKCD_PS664	12p13.1-p12	-0.1	0.136	0.262	Unaltered group
MYH11	16p13.11	-0.18	0.137	0.262	Unaltered group
ERBB2	17q12	0.05	0.138	0.262	Altered group
MYC	8q24.21	0.06	0.14	0.262	Altered group
BRAF	7q34	-0.14	0.14	0.262	Unaltered group
JUN_PS73	17q21.31	0.03	0.145	0.269	Altered group
SHC1_PY317	13q14.2	-0.06	0.147	0.271	Unaltered group
BCL2L1	20q11.21	0.03	0.157	0.287	Altered group
FASN	17q25.3	-0.14	0.16	0.29	Unaltered group
ESR1_PS118	11q24.2	-0.04	0.174	0.31	Unaltered group
RPS6KB1_PT389	6q21	-0.18	0.175	0.31	Unaltered group
CCNB1	5q13.2	0.07	0.186	0.327	Altered group
BCL2	18q21.33	-0.04	0.187	0.327	Unaltered group
TSC2_PT1462	1q21	-0.04	0.189	0.327	Unaltered group
PCNA	20p12.3	-0.03	0.209	0.359	Unaltered group
NOTCH1	9q34.3	-0.04	0.213	0.363	Unaltered group
CLDN7	17p13.1	-0.07	0.223	0.377	Unaltered group
ASNS	7q21.3	0.05	0.23	0.386	Altered group
CTNNA1	5q31.2	-0.07	0.242	0.401	Unaltered group
PRDX1	1p34.1	0.05	0.244	0.401	Altered group
PEA15_PS116	1p36.2	0.11	0.252	0.413	Altered group
MAP2K1	15q22.31	-0.06	0.261	0.423	Unaltered group
EIF4EBP1_PT37	8p12	-0.09	0.269	0.433	Unaltered group
MAPK14_PT180_Y182	5q21-q22	0.05	0.277	0.442	Altered group
GAB2	11q14.1	-0.08	0.282	0.446	Unaltered group
CDH2	18q12.1	0.06	0.289	0.453	Altered group
NF2	22q12.2	-0.04	0.292	0.453	Unaltered group
TP53BP1	15q15.3	-0.07	0.292	0.453	Unaltered group
AKT1_PT308	8p11.1	0.05	0.309	0.468	Altered group
AKT2_PT308	8p11.1	0.05	0.309	0.468	Altered group
AKT3_PT308	8p11.1	0.05	0.309	0.468	Altered group
RAB11A	15q22.31	-0.04	0.316	0.471	Unaltered group
RAB11B	19p13.2	-0.04	0.316	0.471	Unaltered group
PDK1	2q31.1	-0.05	0.321	0.476	Unaltered group
STK11	19p13.3	0.03	0.33	0.485	Altered group
ERRFI1	1p36.23	0.02	0.373	0.544	Altered group
YWHAB	20q13.12	-0.02	0.385	0.558	Unaltered group
AKT1S1_PT246	17q23.1	0.02	0.401	0.577	Altered group
CDKN1A	6p21.2	0.03	0.417	0.593	Altered group
MAPK8_PT183_Y185		-0.04	0.42	0.593	Unaltered group
EIF4E	4q23	0.01	0.42	0.593	Altered group
PEA15	1q23.2	-0.06	0.432	0.606	Unaltered group
CDKN1B	12p13.1	-0.04	0.469	0.646	Unaltered group
CHEK1	11q24.2	-0.02	0.469	0.646	Unaltered group
ERCC1	19q13.32	-0.03	0.47	0.646	Unaltered group
ITGA2	5q11.2	0.02	0.498	0.679	Altered group
RPS6KB1	17q23.1	-0.02	0.509	0.689	Unaltered group
RPS6_PS235_S236	5q21-q22	0.04	0.515	0.693	Altered group
TSC1	9q34.13	-0.03	0.523	0.697	Unaltered group
TGM2	20q11.23	0.01	0.529	0.697	Altered group
MAPK1_PT202_Y204	5q21-q22	0.09	0.531	0.697	Altered group
MAPK3_PT202_Y204	5q21-q22	0.09	0.531	0.697	Altered group
SRSF1	17q22	-0.01	0.553	0.721	Unaltered group
BIRC2	11q22.2	-0.01	0.572	0.741	Unaltered group
RPS6KA1	1p36.11	-0.02	0.581	0.747	Unaltered group
RPTOR	17q25.3	-0.01	0.585	0.747	Unaltered group
STMN1	1p36.11	0.01	0.587	0.747	Altered group
EIF4EBP1_PT70	17q21	0.01	0.606	0.762	Altered group
CDKN1B_PT157	8p12	-0.01	0.609	0.762	Unaltered group
NKX2-1	14q13.3	0.02	0.61	0.762	Altered group
ETS1	11q24.3	0.04	0.621	0.763	Altered group
GSK3A_PS21_S9	5q21-q22	0.03	0.622	0.763	Altered group
GSK3B_PS21_S9	5q21-q22	0.03	0.622	0.763	Altered group
MTOR_PS2448	8p11.1	0.02	0.65	0.79	Altered group
SQSTM1	5q35.3	-0.01	0.652	0.79	Unaltered group
RB1_PS807_S811	5q21-q22	-0.04	0.66	0.795	Unaltered group
MTOR	1p36.22	0.01	0.69	0.827	Altered group
EIF4G1	3q27.1	0.01	0.711	0.837	Altered group
GSK3A	19q13.2	-0.01	0.713	0.837	Unaltered group
GSK3B	3q13.33	-0.01	0.713	0.837	Unaltered group
YBX1	1p34.2	-0.01	0.715	0.837	Unaltered group
RAF1	3p25.2	-0.01	0.723	0.84	Unaltered group
MAPK9	5q35.3	0.02	0.726	0.84	Altered group
CCND1	11q13.3	-0.01	0.742	0.846	Unaltered group
RPS6_PS240_S244	5q21-q22	0.02	0.743	0.846	Altered group
RAD51	15q15.1	-0.02	0.749	0.846	Unaltered group
ATM	11q22.3	-0.03	0.75	0.846	Unaltered group
PREX1	20q13.13	-0.02	0.757	0.846	Unaltered group
ACVRL1	12q13.13	0	0.758	0.846	Unaltered group
SMAD3	15q22.33	0.01	0.76	0.846	Altered group
XRCC1	19q13.31	-0.01	0.769	0.852	Unaltered group
PDCD4	10q25.2	0.01	0.801	0.882	Altered group
YAP1_PS127	20q12-q13	0.02	0.822	0.9	Altered group
PRKAA1_PT172	19q13.1-q13.2	-0.01	0.844	0.92	Unaltered group
XRCC5	2q35	-0.01	0.85	0.922	Unaltered group
EIF4EBP1	8p11.23	-0.01	0.874	0.943	Unaltered group
NFKB1_PS536	16p11.2	0.01	0.902	0.955	Altered group
AKT1	14q32.33	0	0.915	0.955	Altered group
AKT2	19q13.2	0	0.915	0.955	Altered group
AKT3	1q43-q44	0	0.915	0.955	Altered group
GSK3A_PS9	8p11.1	-0.01	0.918	0.955	Unaltered group
GSK3B_PS9	8p11.1	-0.01	0.918	0.955	Unaltered group
CDKN1B_PT198	Xp11.4-p11.2	0	0.919	0.955	Unaltered group
EEF2K	16p12.2	0	0.922	0.955	Unaltered group
RBM15	1p13.3	0	0.942	0.97	Unaltered group
EIF4EBP1_PS65	8p12	0	0.956	0.98	Unaltered group
PIK3R1	5q13.1	0	0.971	0.985	Altered group
PIK3R2	19p13.11	0	0.971	0.985	Altered group
MSH6	2p16.3	0	0.976	0.985	Unaltered group
RAD50	5q31.1	0	0.981	0.986	Altered group
SRC_PY416	9p21	0	0.999	0.999	Unaltered group

## Sheet: GBM-MRNA
Gene	Cytoband	logFC	p-Value	FDR	Higher expression in
MEGF11	15q22.31	-1.58	5.52e-10	1.101e-05	Unaltered group
STON1-GTF2A1L	2p16.3	0.91	3.36e-09	3.351e-05	Altered group
CUL1	7q36.1	0.38	6.98e-09	3.791e-05	Altered group
TECTB	10q25.2	0.75	7.61e-09	3.791e-05	Altered group
CCDC120	Xp11.23	-1.04	1.68e-08	6.211e-05	Unaltered group
PLPP4	10q26.12	-1.33	3.64e-08	9.068e-05	Unaltered group
BOK	2q37.3	-1.08	5.68e-08	0.0001131	Unaltered group
VSTM2B	19q12	-2.17	3.38e-07	0.000612	Unaltered group
CLPSL2	6p21.31	0.28	6.02e-07	0.001	Altered group
ELMO1	7p14.2-p14.1	-0.72	7.5e-07	0.001151	Unaltered group
CA10	17q21.33-q22	-2.81	1.387e-06	0.001843	Unaltered group
BCAN	1q23.1	-1.18	1.553e-06	0.001935	Unaltered group
ELAVL3	19p13.2	-1.13	1.707e-06	0.001992	Unaltered group
ATCAY	19p13.3	-2.15	1.826e-06	0.001992	Unaltered group
PALM	19p13.3	-0.8	1.921e-06	0.001992	Unaltered group
LRFN4	11q13.2	-0.51	2.383e-06	0.002159	Unaltered group
TUBB4A	19p13.3	-1.55	2.544e-06	0.002205	Unaltered group
C7ORF33	7q36.1	0.27	3.057e-06	0.002437	Altered group
PLPPR1	9q31.1	-2.18	3.652e-06	0.002697	Unaltered group
HS3ST1	4p15.33	-1.08	4.321e-06	0.003077	Unaltered group
FGF10	5p12	0.61	4.52e-06	0.003107	Altered group
ADAP1	7p22.3	-0.91	5.061e-06	0.003363	Unaltered group
DNER	2q36.3	-0.82	5.34e-06	0.00338	Unaltered group
C11ORF96	11p11.2	-0.88	5.566e-06	0.00338	Unaltered group
MMP15	16q21	-0.96	5.595e-06	0.00338	Unaltered group
ADCY5	3q21.1	-1.13	5.883e-06	0.003449	Unaltered group
FBLL1	5q34	-1.65	6.241e-06	0.00354	Unaltered group
PRR16	5q23.1	-1.1	6.392e-06	0.00354	Unaltered group
C1QL1	17q21.31	-1.88	7.54e-06	0.004062	Unaltered group
SPNS2	17p13.2	-0.65	8.126e-06	0.004263	Unaltered group
BASP1	5p15.1	-1.08	9.604e-06	0.004909	Unaltered group
WNT7B	22q13.31	-1.72	1.054e-05	0.005152	Unaltered group
NPRL2	3p21.31	0.33	1.093e-05	0.005152	Altered group
TAFA5	22q13.32	-0.82	1.133e-05	0.005152	Unaltered group
EFNA2	19p13.3	-1.11	1.133e-05	0.005152	Unaltered group
MIR4697HG	11q25	-1.38	1.243e-05	0.005224	Unaltered group
SRCIN1	17q12	-0.99	1.246e-05	0.005224	Unaltered group
SILC1	2p25.2	-1.17	1.258e-05	0.005224	Unaltered group
NDN	15q11.2	-1.36	1.342e-05	0.005459	Unaltered group
MDGA2	14q21.3	-2.09	1.404e-05	0.005598	Unaltered group
DLD	7q31.1	0.42	1.45e-05	0.005627	Altered group
KCND2	7q31.31	-1.43	1.496e-05	0.005627	Unaltered group
JPH3	16q24.2	-1.98	1.652e-05	0.006098	Unaltered group
LINC00839	10q11.21	-2.43	1.797e-05	0.006182	Unaltered group
UGT8	4q26	-1.85	1.801e-05	0.006182	Unaltered group
DSCAML1	11q23.3	-1.83	1.803e-05	0.006182	Unaltered group
AGRN	1p36.33	-0.71	1.833e-05	0.006182	Unaltered group
MT1DP	16q13	0.8	1.849e-05	0.006182	Altered group
PCSK6	15q26.3	-1.5	1.915e-05	0.006182	Unaltered group
AGK	7q34	0.35	1.916e-05	0.006182	Altered group
FA2H	16q23.1	-1.78	1.945e-05	0.006182	Unaltered group
CHRNA1	2q31.1	1.43	1.954e-05	0.006182	Altered group
TMEM132C	12q24.32-q24.33	-2.12	2.084e-05	0.006392	Unaltered group
IQCF1	3p21.2	0.37	2.258e-05	0.006621	Altered group
CHRNA4	20q13.33	-2.11	2.317e-05	0.006693	Unaltered group
GJB1	Xq13.1	-1.61	2.576e-05	0.007234	Unaltered group
PALD1	10q22.1	-0.58	2.81e-05	0.007781	Unaltered group
C1ORF226	1q23.3	-0.48	2.976e-05	0.008128	Unaltered group
ARHGAP22	10q11.22-q11.23	-0.77	3.089e-05	0.008321	Unaltered group
RASGEF1C	5q35.3	-1.4	3.162e-05	0.008406	Unaltered group
LOC441666	10q11.21	-1.99	3.641e-05	0.009437	Unaltered group
BRINP3	1q31.1	-0.94	3.652e-05	0.009437	Unaltered group
SDAD1	4q21.1	0.26	3.692e-05	0.009437	Altered group
GALNT11	7q36.1|7q36.1	0.43	3.818e-05	0.009633	Altered group
CLDN19	1p34.2	0.42	4.08e-05	0.009961	Altered group
COL20A1	20q13.33	-2.38	4.096e-05	0.009961	Unaltered group
SHISA7	19q13.42	-1.93	4.146e-05	0.009961	Unaltered group
ACP6	1q21.2	0.66	4.147e-05	0.009961	Altered group
ZNF12	7p22.1	0.41	4.349e-05	0.0102	Altered group
TMEM163	2q21.3	-1.24	4.967e-05	0.0115	Unaltered group
PRIMA1	14q32.12	-0.93	5.003e-05	0.0115	Unaltered group
NXPH1	7p21.3	-1.51	5.172e-05	0.0116	Unaltered group
CYS1	2p25.1	-0.81	5.209e-05	0.0116	Unaltered group
MPP6	7p15.3	1.02	5.418e-05	0.0116	Altered group
SOX17	8q11.23	-0.76	5.441e-05	0.0116	Unaltered group
HOXD1	2q31.1	-1.5	5.45e-05	0.0116	Unaltered group
CLLU1	12q22	0.4	5.541e-05	0.0116	Altered group
GUCY1A2	11q22.3	-0.9	5.542e-05	0.0116	Unaltered group
MMP17	12q24.33	-1.41	5.55e-05	0.0116	Unaltered group
GPR17	2q14.3	-2.67	5.783e-05	0.0119	Unaltered group
PMPCB	7q22.1	0.42	5.838e-05	0.0119	Altered group
UCP1	4q31.1	0.23	6.325e-05	0.0125	Altered group
GNAO1	16q13	-0.65	6.397e-05	0.0125	Unaltered group
MTERF1	7q21.2	0.39	6.44e-05	0.0125	Altered group
CELF5	19p13.3	-1.65	6.476e-05	0.0125	Unaltered group
ZNF655	7q22.1	0.44	6.638e-05	0.0127	Altered group
MICALL1	22q13.1	-0.5	6.729e-05	0.0127	Unaltered group
GALR1	18q23	-1.56	6.755e-05	0.0127	Unaltered group
ACADM	1p31.1	0.34	6.888e-05	0.0127	Altered group
SOX1	13q34	-1.84	6.889e-05	0.0127	Unaltered group
TMEFF2	2q32.3	-1.7	7.034e-05	0.0129	Unaltered group
LRRC4C	11p12	-0.78	7.176e-05	0.013	Unaltered group
ZKSCAN5	7q22.1	0.29	7.514e-05	0.0134	Altered group
PCBP3	21q22.3	-1.31	7.843e-05	0.0138	Unaltered group
RNF152	18q21.33	-0.86	8.004e-05	0.0139	Unaltered group
FAM135B	8q24.23	-0.92	8.139e-05	0.014	Unaltered group
ELFN2	22q13.1	-1.95	8.298e-05	0.014	Unaltered group
EXOC3L1	16q22.1	-0.69	8.319e-05	0.014	Unaltered group
LAMC3	9q34.12	-0.98	8.467e-05	0.014	Unaltered group
RNF165	18q21.1	-1.22	8.473e-05	0.014	Unaltered group
LINC01140	1p22.3	0.39	8.553e-05	0.014	Altered group
PCSK1N	Xp11.23	-0.98	8.737e-05	0.0142	Unaltered group
QRFP	9q34.12	-0.68	9.419e-05	0.0149	Unaltered group
SOX10	22q13.1	-2.21	9.651e-05	0.0151	Unaltered group
UCP2	11q13.4	-0.83	9.676e-05	0.0151	Unaltered group
ZNF800	7q31.33	0.21	9.966e-05	0.0154	Altered group
ATP10B	5q34	-1.36	0.0001016	0.0155	Unaltered group
PDZD4	Xq28	-0.56	0.0001025	0.0155	Unaltered group
FAM200A	7q22.1	0.38	0.0001036	0.0155	Altered group
OPCML	11q25	-1.58	0.000105	0.0156	Unaltered group
HECA	6q24.1	-0.36	0.000108	0.0159	Unaltered group
FAM185A	7q22.1	0.44	0.0001084	0.0159	Altered group
SYNDIG1	20p11.21	-0.82	0.0001106	0.0161	Unaltered group
PDGFB	22q13.1	-0.72	0.0001153	0.0167	Unaltered group
RPAP2	1p22.1	0.31	0.0001205	0.0171	Altered group
GABRA3	Xq28	-2.04	0.0001207	0.0171	Unaltered group
SOX18	20q13.33	-0.76	0.000123	0.0173	Unaltered group
S1PR3	9q22.1	-0.52	0.0001249	0.0174	Unaltered group
ELFN1	7p22.3	-1.39	0.000127	0.0174	Unaltered group
LINC00602	6q27	0.3	0.0001272	0.0174	Altered group
DLL3	19q13.2	-1.82	0.0001275	0.0174	Unaltered group
ZDHHC22	14q24.3	-1.25	0.0001284	0.0174	Unaltered group
RINT1	7q22.3	0.47	0.0001294	0.0174	Altered group
MYT1	20q13.33	-2.01	0.0001318	0.0175	Unaltered group
GREM1	15q13.3	-1.65	0.0001319	0.0175	Unaltered group
GPR153	1p36.31	-0.9	0.0001334	0.0175	Unaltered group
PIP5K1A	1q21.3	0.26	0.0001363	0.0175	Altered group
COG5	7q22.3	0.35	0.0001363	0.0175	Altered group
DNAJA3	16p13.3	0.27	0.0001369	0.0175	Altered group
METTL8	2q31.1	0.26	0.000137	0.0175	Altered group
HSD11B2	16q22.1	-0.99	0.0001375	0.0175	Unaltered group
GLT8D1	3p21.1	0.29	0.0001404	0.0177	Altered group
SEMA6B	19p13.3	-0.85	0.0001422	0.0178	Unaltered group
SHD	19p13.3	-1.48	0.0001428	0.0178	Unaltered group
MYO1D	17q11.2	-0.84	0.0001445	0.0178	Unaltered group
KIF1A	2q37.3	-0.83	0.0001448	0.0178	Unaltered group
IFRD1	7q31.1	0.42	0.000147	0.018	Altered group
INSR	19p13.2	-0.34	0.0001487	0.0181	Unaltered group
SLC25A40	7q21.12	0.46	0.0001551	0.0187	Altered group
PRKCZ	1p36.33	-0.94	0.0001573	0.0189	Unaltered group
GIPC3	19p13.3	-0.71	0.0001599	0.0191	Unaltered group
DYSF	2p13.2	-0.74	0.0001656	0.0192	Unaltered group
DCX	Xq23	-1.75	0.0001656	0.0192	Unaltered group
ETS1	11q24.3	-0.57	0.000167	0.0192	Unaltered group
ADGRG1	16q21	-0.51	0.000167	0.0192	Unaltered group
PKHD1L1	8q23.1-q23.2	0.53	0.0001672	0.0192	Altered group
CHM	Xq21.2	0.33	0.0001678	0.0192	Altered group
ARHGAP33	19q13.12	-0.63	0.0001731	0.0195	Unaltered group
PHOX2B	4p13	0.37	0.0001731	0.0195	Altered group
TSHZ1	18q22.3	-0.59	0.0001754	0.0195	Unaltered group
MMRN2	10q23.2	-0.68	0.0001756	0.0195	Unaltered group
SLC30A5	5q13.1-q13.2	0.36	0.0001763	0.0195	Altered group
USB1	16q21	-0.26	0.0001765	0.0195	Unaltered group
WDR62	19q13.12	-0.67	0.0001766	0.0195	Unaltered group
SPINK2	4q12	0.76	0.0001814	0.0198	Altered group
TAX1BP1	7p15.2	0.33	0.0001829	0.0198	Altered group
CHADL	22q13.2	-0.84	0.0001853	0.02	Unaltered group
LRRTM3	10q21.3	-0.77	0.0001871	0.0201	Unaltered group
AATK	17q25.3	-1.15	0.0001891	0.0202	Unaltered group
NUTM2D	10q23.2	-0.59	0.0001916	0.0203	Unaltered group
WASL	7q31.32	0.32	0.000194	0.0204	Altered group
SULT1A2	16p11.2	0.86	0.0002015	0.021	Altered group
NCAM2	21q21.1	-0.77	0.0002027	0.021	Unaltered group
MKLN1	7q32.3	0.35	0.0002047	0.021	Altered group
ADAMTSL2	9q34.2	-0.7	0.0002048	0.021	Unaltered group
ZNRF4	19p13.3	0.27	0.0002054	0.021	Altered group
KLRC3	12p13.2	-1.91	0.0002066	0.021	Unaltered group
LRPPRC	2p21	0.31	0.0002078	0.021	Altered group
MCCC1	3q27.1	0.32	0.0002133	0.0214	Altered group
ZNF394	7q22.1	0.26	0.0002134	0.0214	Altered group
RPRM	2q23.3	-1.65	0.0002154	0.0215	Unaltered group
PAX2	10q24.31	0.85	0.0002195	0.0217	Altered group
BRSK2	11p15.5	-0.94	0.0002204	0.0217	Unaltered group
CIITA	16p13.13	-0.71	0.0002211	0.0217	Unaltered group
DLK2	6p21.1	-1.39	0.0002358	0.0229	Unaltered group
GNG4	1q42.3	-0.91	0.000239	0.0229	Unaltered group
TYMP	22q13.33	-0.79	0.0002399	0.0229	Unaltered group
KCNQ1	11p15.5-p15.4	-0.62	0.0002406	0.0229	Unaltered group
TLK1	2q31.1	0.33	0.000241	0.0229	Altered group
FAM89A	1q42.2	-1.06	0.0002411	0.0229	Unaltered group
TMEM204	16p13.3	-0.68	0.0002411	0.0229	Unaltered group
PIEZO2	18p11.22-p11.21	-1.18	0.0002461	0.0232	Unaltered group
FXYD7	19q13.12	-1.34	0.0002474	0.0233	Unaltered group
UBE3C	7q36.3	0.28	0.000249	0.0233	Altered group
ART5	11p15.4	0.71	0.0002507	0.0233	Altered group
SP2	17q21.32	-0.26	0.0002512	0.0233	Unaltered group
LIMS2	2q14.3	-1.02	0.0002534	0.0234	Unaltered group
PPP1R14A	19q13.2	-0.8	0.0002549	0.0234	Unaltered group
CDH8	16q21	-1.38	0.0002579	0.0236	Unaltered group
ADGRA1	10q26.3	-0.96	0.0002602	0.0236	Unaltered group
RBMX2	Xq26.1	0.25	0.0002624	0.0236	Altered group
RBP7	1p36.22	-0.65	0.0002627	0.0236	Unaltered group
AAGAB	15q23	0.29	0.0002641	0.0236	Altered group
BCAR1	16q23.1	-0.47	0.0002644	0.0236	Unaltered group
ZNF319	16q21	-0.26	0.0002648	0.0236	Unaltered group
ITM2C	2q37.1	-0.57	0.0002677	0.0237	Unaltered group
NTNG2	9q34.13	-0.97	0.0002738	0.0241	Unaltered group
MCFD2	2p21	0.35	0.0002741	0.0241	Altered group
TANK	2q24.2	0.4	0.0002754	0.0241	Altered group
TMEM246	9q31.1	-1.43	0.00028	0.0243	Unaltered group
APOD	3q29	-0.89	0.0002821	0.0243	Unaltered group
LMBR1	7q36.3	0.34	0.0002834	0.0243	Altered group
ATAT1	6p21.33	-0.55	0.0002846	0.0243	Unaltered group
CPT1A	11q13.3	-0.39	0.0002865	0.0243	Unaltered group
NAPEPLD	7q22.1	0.42	0.0002867	0.0243	Altered group
NETO1	18q22.3	-2.23	0.000289	0.0244	Unaltered group
SUSD4	1q41	-0.95	0.0002937	0.0246	Unaltered group
TMEM200C	18p11.31	-0.66	0.0002938	0.0246	Unaltered group
ZNF423	16q12.1	-0.78	0.0002962	0.0247	Unaltered group
TBX21	17q21.32	-1.18	0.0003028	0.0251	Unaltered group
NKAIN1	1p35.2	-1.47	0.0003121	0.0257	Unaltered group
RTN4RL2	11q12.1	-1.12	0.0003155	0.0258	Unaltered group
CACNA1C	12p13.33	-0.72	0.0003166	0.0258	Unaltered group
FLRT1	11q13.1	-1.19	0.00032	0.0259	Unaltered group
METTL2B	7q32.1	0.43	0.0003243	0.0262	Altered group
PKMYT1	16p13.3	-0.71	0.0003255	0.0262	Unaltered group
GRM3	7q21.11-q21.12	-0.91	0.0003334	0.0266	Unaltered group
KLK13	19q13.41	0.24	0.0003346	0.0266	Altered group
ERBB3	12q13.2	-1.49	0.0003374	0.0266	Unaltered group
IGSF9B	11q25	-1.32	0.0003381	0.0266	Unaltered group
RDH5	12q13.2	0.97	0.0003398	0.0267	Altered group
ACE	17q23.3	-0.85	0.000341	0.0267	Unaltered group
ROBO4	11q24.2	-0.64	0.0003465	0.027	Unaltered group
MXD4	4p16.3	-0.35	0.0003488	0.0271	Unaltered group
SIK1	21q22.3	-0.68	0.000354	0.0272	Unaltered group
CDR1	Xq27.1	-2.2	0.0003542	0.0272	Unaltered group
OLIG1	21q22.11	-1.18	0.0003569	0.0273	Unaltered group
TRIM67	1q42.2	-1.82	0.0003603	0.0274	Unaltered group
FN1	2q35	-0.68	0.0003696	0.0278	Unaltered group
COL6A5	3q22.1	0.43	0.0003703	0.0278	Altered group
TRPV2	17p11.2	-0.69	0.0003708	0.0278	Unaltered group
ADGRL3	4q13.1	-0.72	0.0003742	0.0279	Unaltered group
ANGPTL4	19p13.2	-1.3	0.0003767	0.0279	Unaltered group
SLC25A12	2q31.1	0.41	0.0003788	0.0279	Altered group
GFRA2	8p21.3	-1.24	0.0003792	0.0279	Unaltered group
ADAT3	19p13.3	-0.54	0.0003827	0.0281	Unaltered group
MMP23A	1p36.33	0.51	0.0003864	0.0282	Altered group
TLE3	15q23	-0.41	0.0003931	0.0286	Unaltered group
SCN1A	2q24.3	-0.91	0.0003963	0.0286	Unaltered group
POT1	7q31.33	0.45	0.0003966	0.0286	Altered group
SSX2IP	1p22.3	0.47	0.0004027	0.029	Altered group
DAB2IP	9q33.2	-0.49	0.0004077	0.0292	Unaltered group
ADAMTS4	1q23.3	-0.76	0.0004096	0.0293	Unaltered group
HERPUD2	7p14.2	0.37	0.0004155	0.0296	Altered group
AJAP1	1p36.32	-1.19	0.0004171	0.0296	Unaltered group
PGLYRP2	19p13.12	0.16	0.0004184	0.0296	Altered group
FOXD3	1p31.3	-1.68	0.0004242	0.0299	Unaltered group
SULF2	20q13.12	-0.68	0.0004291	0.0301	Unaltered group
NUB1	7q36.1	0.28	0.000432	0.0302	Altered group
SLCO4A1	20q13.33	-0.68	0.0004365	0.0304	Unaltered group
FAAP100	17q25.3	-0.38	0.0004407	0.0306	Unaltered group
GAL3ST1	22q12.2	-1.29	0.0004436	0.0307	Unaltered group
FKBP14	7p14.3	0.39	0.0004456	0.0307	Altered group
SIX1	14q23.1	-1.09	0.0004475	0.0308	Unaltered group
MMD2	10p	-1.25	0.0004495	0.0308	Unaltered group
FASTKD2	2q33.3	0.26	0.0004524	0.0309	Altered group
EDNRA	4q31.22-q31.23	-0.79	0.0004541	0.0309	Unaltered group
TSPAN19	12q21.31	0.57	0.0004594	0.031	Altered group
ERI1	8p23.1	0.43	0.0004596	0.031	Altered group
IGSF5	21q22.2	-0.71	0.0004601	0.031	Unaltered group
LHFPL4	3p25.3	-1.18	0.0004667	0.0313	Unaltered group
HECW2	2q32.3	-0.79	0.0004701	0.0314	Unaltered group
SLC9A3R2	16p13.3	-0.39	0.000474	0.0315	Unaltered group
AKNA	9q32	-0.54	0.0004786	0.0317	Unaltered group
SYPL1	7q22.3	0.66	0.0004866	0.032	Altered group
CMIP	16q23.2-q23.3	-0.33	0.000488	0.032	Unaltered group
BTG4	11q23.1	0.26	0.000492	0.032	Altered group
ARL1	12q23.2	0.28	0.0004927	0.032	Altered group
NDUFA5	7q31.32	0.4	0.0004943	0.032	Altered group
OC90	8q24.22	0.29	0.0004957	0.032	Altered group
KPNA4	3q25.33	0.17	0.0004966	0.032	Altered group
KCNJ6	21q22.13	1.18	0.0004981	0.032	Altered group
GJC2	1q42.13	-1.04	0.0004994	0.032	Unaltered group
PLVAP	19p13.11	-0.92	0.0005022	0.032	Unaltered group
F2RL3	19p13.11	-0.88	0.0005025	0.032	Unaltered group
HUS1	7p12.3	0.26	0.0005031	0.032	Altered group
INSIG1	7q36.3	0.44	0.0005045	0.032	Altered group
CORO7	16p13.3	-0.48	0.0005103	0.0323	Unaltered group
TSPAN11	12p11.21	-0.74	0.0005124	0.0323	Unaltered group
SALL3	18q23	-0.91	0.0005233	0.0329	Unaltered group
SERPINB10	18q22.1	0.18	0.0005298	0.0332	Altered group
ARFGEF3	6q23.3-q24.1	-1.24	0.0005314	0.0332	Unaltered group
ATL2	2p22.2-p22.1	0.34	0.0005325	0.0332	Altered group
ANKH	5p15.2	-0.34	0.0005375	0.0333	Unaltered group
SOX8	16p13.3	-1.2	0.0005379	0.0333	Unaltered group
MVB12B	9q33.3	-0.68	0.0005395	0.0333	Unaltered group
MTTP	4q23	1.59	0.0005484	0.0336	Altered group
PCDH15	10q21.1	-2.25	0.0005549	0.0338	Unaltered group
OSBPL6	2q31.2	0.51	0.0005575	0.0338	Altered group
SCARNA9L	Xp22.12	0.19	0.0005577	0.0338	Altered group
ESR2	14q23.2-q23.3	0.9	0.0005585	0.0338	Altered group
AFF3	2q11.2	-0.76	0.0005658	0.0342	Unaltered group
SORCS3	10q25.1	-1.16	0.0005716	0.0344	Unaltered group
ACAN	15q26.1	-1.64	0.0005783	0.0347	Unaltered group
ZSCAN10	16p13.3	0.43	0.0005822	0.0348	Altered group
SPI1	11p11.2	-0.6	0.0005849	0.0348	Unaltered group
KCNJ9	1q23.2	-1.01	0.0005856	0.0348	Unaltered group
TMCC2	1q32.1	-0.54	0.0005877	0.0348	Unaltered group
OXNAD1	3p25.1-p24.3	0.22	0.000589	0.0348	Altered group
RPE	2q34	0.29	0.0005961	0.0351	Altered group
GRID1	10q23.1-q23.2	-0.62	0.0005985	0.0351	Unaltered group
STK17A	7p13	0.54	0.0005994	0.0351	Altered group
NCMAP	1p36.11	1.15	0.0006086	0.0356	Altered group
ABCF2	7q36.1	0.31	0.0006117	0.0357	Altered group
NKAIN4	20q13.33	-1.19	0.0006144	0.0357	Unaltered group
TCTN3	10q24.1	0.3	0.000625	0.0362	Altered group
KIFC3	16q21	-0.58	0.000629	0.0363	Unaltered group
C1ORF210	1p34.2	0.44	0.0006311	0.0363	Altered group
TAFA3	1p13.2	1.02	0.0006492	0.0371	Altered group
FLT4	5q35.3	-0.69	0.000651	0.0371	Unaltered group
SAPCD2	9q34.3	-1.07	0.0006573	0.0372	Unaltered group
CCDC125	5q13.2	0.67	0.0006586	0.0372	Altered group
SPC24	19p13.2	-0.67	0.0006589	0.0372	Unaltered group
LINC00643	14q23.2	-1.91	0.000663	0.0373	Unaltered group
GRIA2	4q32.1	-1.03	0.0006643	0.0373	Unaltered group
LIMD2	17q23.3	-0.47	0.0006677	0.0374	Unaltered group
CDH3	16q22.1	-1.53	0.0006704	0.0374	Unaltered group
ZNF469	16q24.2	-1.2	0.0006711	0.0374	Unaltered group
PCGF2	17q12	-0.41	0.000679	0.0377	Unaltered group
ELMOD2	4q31.1	0.32	0.00068	0.0377	Altered group
DOHH	19p13.3	-0.48	0.0006824	0.0377	Unaltered group
MBD3	19p13.3	-0.37	0.0006877	0.0378	Unaltered group
TMEM209	7q32.2	0.32	0.0006892	0.0378	Altered group
ARMC10	7q22.1	0.36	0.0007001	0.0383	Altered group
DPF1	19q13.2	-0.58	0.000703	0.0383	Unaltered group
EIF2AK1	7p22.1	0.26	0.0007032	0.0383	Altered group
CDR2L	17q25.1	-0.34	0.0007047	0.0383	Unaltered group
CAPN9	1q42.2	0.99	0.00071	0.0384	Altered group
CBX4	17q25.3	-0.42	0.0007101	0.0384	Unaltered group
JPH1	8q21.11	1.34	0.0007125	0.0384	Altered group
PKNOX2	11q24.2	-0.57	0.0007148	0.0384	Unaltered group
CACFD1	9q34.2	-0.45	0.0007236	0.0388	Unaltered group
NOG	17q22	-0.75	0.000727	0.0388	Unaltered group
LOC728024	8p11.23	0.44	0.0007299	0.0388	Altered group
SLC7A5	16q24.2	-0.41	0.0007348	0.0388	Unaltered group
SLC26A4	7q22.3	0.81	0.0007361	0.0388	Altered group
FBXL2	3p22.3	-0.81	0.0007386	0.0388	Unaltered group
CALU	7q32.1	0.52	0.0007393	0.0388	Altered group
RCSD1	1q24.2	-0.49	0.0007394	0.0388	Unaltered group
VPS50	7q21.2-q21.3	0.34	0.0007421	0.0388	Altered group
FXYD6	11q23.3	-0.71	0.0007464	0.039	Unaltered group
GTF3C3	2q33.1	0.22	0.000753	0.0392	Altered group
PACS1	11q13.1-q13.2	-0.28	0.000757	0.0393	Unaltered group
NAT16	7q22.1	-1.53	0.0007621	0.0394	Unaltered group
THAP5	7q31.1	0.32	0.0007716	0.0397	Altered group
ANKS1B	12q23.1	-0.97	0.0007793	0.04	Unaltered group
TMEM8B	9p13.3	-0.39	0.0007845	0.0401	Unaltered group
EVI5L	19p13.2	-0.47	0.0007891	0.0402	Unaltered group
DOK6	18q22.2	-1.13	0.0008016	0.0407	Unaltered group
VPS41	7p14.1	0.28	0.0008057	0.0407	Altered group
NUP205	7q33	0.29	0.0008071	0.0407	Altered group
PDE2A	11q13.4	-0.75	0.000814	0.041	Unaltered group
SLC16A14	2q36.3	-0.67	0.0008169	0.041	Unaltered group
SLC8A3	14q24.2	-1.3	0.0008237	0.0413	Unaltered group
ANO1	11q13.3	-0.86	0.0008285	0.0413	Unaltered group
MCAM	11q23.3	-0.59	0.0008302	0.0413	Unaltered group
GTPBP10	7q21.13	0.34	0.0008312	0.0413	Altered group
AGR2	7p21.1	0.22	0.0008368	0.0415	Altered group
LRRC4	7q32.1	-0.71	0.000838	0.0415	Unaltered group
TMEM132B	12q24.31-q24.32	-1.26	0.0008426	0.0416	Unaltered group
RIOK2	5q15	0.21	0.0008469	0.0417	Altered group
RAB33A	Xq26.1	-1.02	0.0008633	0.0424	Unaltered group
PHACTR3	20q13.32-q13.33	-1.13	0.0008716	0.0425	Unaltered group
PMS2	7p22.1	0.36	0.0008736	0.0425	Altered group
ZNF226	19q13.31	0.43	0.0008765	0.0425	Altered group
CDK7	5q13.2	0.39	0.0008766	0.0425	Altered group
TMEM132E	17q12	-1.31	0.0008843	0.0428	Unaltered group
PSMC2	7q22.1	0.32	0.0008857	0.0428	Altered group
ADRA2C	4p16.3	-1.2	0.0008913	0.0429	Unaltered group
TRIP6	7q22.1	0.75	0.0008947	0.043	Altered group
TIMP2	17q25.3	-0.35	0.0009017	0.0431	Unaltered group
ACKR1	1q23.2	-1.17	0.0009049	0.0432	Unaltered group
LINC02085	3q12.3	0.45	0.0009173	0.0435	Altered group
SNX22	15q22.31	-0.97	0.0009296	0.044	Unaltered group
PIK3R6	17p13.1	-0.85	0.000933	0.044	Unaltered group
DLGAP3	1p34.3	-1.16	0.0009375	0.0441	Unaltered group
PMP2	8q21.13	-0.82	0.0009436	0.0442	Unaltered group
NKIRAS2	17q21.2	-0.32	0.0009438	0.0442	Unaltered group
BLMH	17q11.2	-0.26	0.0009515	0.0444	Unaltered group
ARRB1	11q13.4	-0.42	0.0009542	0.0444	Unaltered group
ACSL3	2q36.1	0.5	0.0009693	0.045	Altered group
BARHL2	1p22.2	0.37	0.0009701	0.045	Altered group
HCAR1	12q24.31	-0.72	0.0009781	0.0452	Unaltered group
BVES	6q21	-0.84	0.0009837	0.0454	Unaltered group
SH2D3C	9q34.11	-0.57	0.0009874	0.0455	Unaltered group
NOM1	7q36.3	0.35	0.0009915	0.0455	Altered group
CD300A	17q25.1	-0.69	0.0009955	0.0455	Unaltered group
CYP7A1	8q12.1	0.43	0.0009965	0.0455	Altered group
CHRM4	11p11.2	-0.66	0.001008	0.0458	Unaltered group
CHST15	10q26.13	-0.44	0.001016	0.046	Unaltered group
C6ORF141	6p12.3	1.65	0.001019	0.0461	Altered group
CRYZ	1p31.1	0.57	0.001023	0.0461	Altered group
CALML6	1p36.33	0.74	0.001028	0.0462	Altered group
CROT	7q21.12	0.59	0.00103	0.0462	Altered group
TESC	12q24.22	-0.73	0.001033	0.0462	Unaltered group
XRRA1	11q13.4	-0.4	0.001041	0.0464	Unaltered group
CDC42EP2	11q13.1	-0.47	0.001043	0.0464	Unaltered group
HSPA9	5q31.2	0.22	0.001044	0.0464	Altered group
RIN3	14q32.12	-0.52	0.001047	0.0464	Unaltered group
LANCL3	Xp21.1	0.88	0.00105	0.0464	Altered group
ZNF680	7q11.21	0.37	0.001057	0.0465	Altered group
PLS3	Xq23	0.57	0.001058	0.0465	Altered group
BMP8A	1p34.3	-0.68	0.001061	0.0465	Unaltered group
TYW1	7q11.21	0.26	0.001063	0.0465	Altered group
GPR4	19q13.32	-0.62	0.001074	0.0468	Unaltered group
BEST1	11q12.3	-0.52	0.001077	0.0468	Unaltered group
MFN1	3q26.33	0.35	0.001079	0.0468	Altered group
KLF2	19p13.11	-0.65	0.00108	0.0468	Unaltered group
DBNDD2	20q13.12	-0.57	0.00109	0.0471	Unaltered group
MYO1F	19p13.2	-0.56	0.001097	0.0473	Unaltered group
EPB41L3	18p11.31	-0.76	0.001106	0.0475	Unaltered group
PLXDC1	17q12	-0.71	0.001111	0.0476	Unaltered group
MS4A10	11q12.2	0.13	0.001129	0.0483	Altered group
RDH8	19p13.2	0.25	0.001136	0.0485	Altered group
PIK3R2	19p13.11	-0.42	0.001151	0.049	Unaltered group
PLCL1	2q33.1	-0.74	0.001154	0.0491	Unaltered group
PIP4K2B	17q12	-0.23	0.001162	0.0492	Unaltered group
FGFR1OP2	12p11.23	0.24	0.001166	0.0492	Altered group
ARSI	5q32	1.15	0.001166	0.0492	Altered group
SCIN	7p21.3	-0.93	0.001171	0.0493	Unaltered group
CNOT4	7q33	0.23	0.001173	0.0493	Altered group
POMGNT2	3p22.1	-0.36	0.001175	0.0493	Unaltered group
DACT2	6q27	-1.74	0.001184	0.0496	Unaltered group
GUCY1A1	4q32.1	-0.63	0.001192	0.0498	Unaltered group
NID2	14q22.1	-0.72	0.0012	0.0499	Unaltered group
S1PR5	19p13.2	-0.87	0.001201	0.0499	Unaltered group
BRS3	Xq26.3	0.38	0.001204	0.0499	Altered group
OLIG2	21q22.11	-1.12	0.001205	0.0499	Unaltered group
LRFN3	19q13.12	-0.37	0.001207	0.0499	Unaltered group
IGSF21	1p36.13	-0.86	0.001211	0.05	Unaltered group
TMEM151A	11q13.2	-1.3	0.001229	0.0504	Unaltered group
RBM46	4q32.1	0.92	0.00123	0.0504	Altered group
ETS2	21q22.2	-0.43	0.001252	0.0511	Unaltered group
GPR21	9q33.2	-0.83	0.001254	0.0511	Unaltered group
C17ORF75	17q11.2	0.38	0.001256	0.0511	Altered group
CLCNKA	1p36.13	0.58	0.001266	0.0514	Altered group
OMG	17q11.2	-0.8	0.001277	0.0516	Unaltered group
GTF2H2C	5q13.2	0.47	0.001281	0.0516	Altered group
SLC6A12	12p13.33	-0.57	0.001283	0.0516	Unaltered group
CNTN1	12q12	-1.2	0.001286	0.0516	Unaltered group
FAM171A2	17q21.31	-0.6	0.00129	0.0516	Unaltered group
SGPP2	2q36.1	-0.53	0.001292	0.0516	Unaltered group
DNM3	1q24.3	-0.88	0.001294	0.0516	Unaltered group
LGI3	8p21.3	-1.15	0.001294	0.0516	Unaltered group
WAS	Xp11.23	-0.57	0.001302	0.0517	Unaltered group
AMOTL2	3q22.2	-0.87	0.001303	0.0517	Unaltered group
NECTIN1	11q23.3	-0.64	0.001308	0.0517	Unaltered group
TNR	1q25.1	-1.94	0.001309	0.0517	Unaltered group
CXORF56	Xq24	0.26	0.00131	0.0517	Altered group
NUP37	12q23.2	0.35	0.00132	0.0519	Altered group
MMUT	6p12.3	0.28	0.001321	0.0519	Altered group
METTL7B	12q13.2	1.07	0.001326	0.052	Altered group
TFRC	3q29	0.47	0.001327	0.052	Altered group
PAXIP1-AS2	7q36.2	0.69	0.00133	0.052	Altered group
ZFP36	19q13.2	-0.73	0.001332	0.052	Unaltered group
CD164L2	1p36.11	0.28	0.001341	0.0522	Altered group
ANKMY2	7p21.1	0.37	0.001343	0.0522	Altered group
MKRN1	7q34	0.21	0.001348	0.0523	Altered group
LGALS9	17q11.2	-0.59	0.001353	0.0524	Unaltered group
BTBD17	17q25.1	-0.93	0.001358	0.0525	Unaltered group
FAM222A	12q24.11	-0.93	0.001364	0.0526	Unaltered group
LRAT	4q32.1	1.45	0.001367	0.0526	Altered group
CDK14	7q21.13	0.34	0.001372	0.0527	Altered group
CYP51A1	7q21.2	0.33	0.001381	0.053	Altered group
ADGRA2	8p11.23	-0.67	0.001395	0.0534	Unaltered group
TULP4	6q25.3	-0.44	0.001401	0.0534	Unaltered group
NDUFS1	2q33.3	0.19	0.001402	0.0534	Altered group
MAPK14	6p21.31	0.2	0.001409	0.0536	Altered group
LTBR	12p13.31	-0.58	0.001414	0.0537	Unaltered group
RAB3IL1	11q12.2-q12.3	-0.48	0.001424	0.0538	Unaltered group
MRTFA	22q13.1-q13.2	-0.36	0.001428	0.0538	Unaltered group
ITGAL	16p11.2	-0.68	0.001429	0.0538	Unaltered group
WDR81	17p13.3	-0.3	0.001432	0.0538	Unaltered group
POU4F1	13q31.1	-1.95	0.001434	0.0538	Unaltered group
GFOD2	16q22.1	-0.19	0.001436	0.0538	Unaltered group
TUFT1	1q21.3	0.49	0.001438	0.0538	Altered group
ST8SIA3	18q21.31	-1.41	0.00144	0.0538	Unaltered group
RAE1	20q13.31	0.24	0.001444	0.0538	Altered group
VWDE	7p21.3	0.87	0.001447	0.0538	Altered group
DCLK2	4q31.23-q31.3	-0.53	0.001448	0.0538	Unaltered group
CDKN1C	11p15.4	-0.87	0.00145	0.0538	Unaltered group
TMEM87B	2q13	0.26	0.001452	0.0538	Altered group
GPER1	7p22.3	-0.55	0.001453	0.0538	Unaltered group
SMO	7q32.1	0.39	0.001457	0.0538	Altered group
RPA2	1p35.3	0.27	0.001463	0.0539	Altered group
PHF7	3p21.1	0.37	0.001464	0.0539	Altered group
FBXL16	16p13.3	-0.88	0.001467	0.0539	Unaltered group
SOX3	Xq27.1	-1.48	0.001473	0.0539	Unaltered group
GDF1	19p13.11	-0.65	0.001473	0.0539	Unaltered group
TAF13	1p13.3	0.36	0.001481	0.054	Altered group
JUNB	19p13.13	-0.67	0.001483	0.054	Unaltered group
AK4	1p31.3	0.68	0.001484	0.054	Altered group
KCNC1	11p15.1	-0.81	0.001488	0.054	Unaltered group
DCLK3	3p22.2	-1.01	0.001496	0.054	Unaltered group
CLDN12	7q21.13	0.5	0.001501	0.054	Altered group
FLJ16779	20q13.33	-1.44	0.001501	0.054	Unaltered group
KCNK2	1q41	-1.14	0.001502	0.054	Unaltered group
CHCHD3	7q32.3-q33	0.34	0.001503	0.054	Altered group
POLR2E	19p13.3	-0.25	0.001513	0.0542	Unaltered group
RNASET2	6q27	-0.43	0.001525	0.0545	Unaltered group
ITGB2	21q22.3	-0.59	0.001527	0.0545	Unaltered group
NAV1	1q32.1	-0.55	0.001538	0.0545	Unaltered group
C20ORF202	20p13	-0.43	0.001542	0.0545	Unaltered group
STMN4	8p21.2	-0.86	0.001543	0.0545	Unaltered group
GUCY2D	17p13.1	0.59	0.001545	0.0545	Altered group
CEP41	7q32.2	0.44	0.001545	0.0545	Altered group
KCNK13	14q32.11	-0.58	0.001548	0.0545	Unaltered group
FCHO1	19p13.11	-0.61	0.001552	0.0545	Unaltered group
ZNF213	16p13.3	-0.24	0.001554	0.0545	Unaltered group
SLC35D1	1p31.3	0.35	0.001558	0.0546	Altered group
RSBN1L	7q11.23	0.22	0.001564	0.0547	Altered group
ETFDH	4q32.1	0.27	0.001571	0.0548	Altered group
INAVA	1q32.1	-0.8	0.001574	0.0548	Unaltered group
LIPE	19q13.2	-0.68	0.001575	0.0548	Unaltered group
CEBPZ	2p22.2	0.26	0.001577	0.0548	Altered group
JAK3	19p13.11	-0.74	0.001586	0.0549	Unaltered group
DUSP8	11p15.5	-0.62	0.001588	0.0549	Unaltered group
ABHD16B	20q13.33	-0.52	0.001593	0.0549	Unaltered group
STK10	5q35.1	-0.39	0.001595	0.0549	Unaltered group
NPPA	1p36.22	-1.8	0.0016	0.055	Unaltered group
NCAM1	11q23.2	-0.59	0.001602	0.055	Unaltered group
THUMPD3	3p25.3	0.2	0.001607	0.0551	Altered group
VPS37C	11q12.2	-0.21	0.001616	0.0552	Unaltered group
GTF2H3	12q24.31	0.27	0.001629	0.0554	Altered group
NTS	12q21.31	0.74	0.001639	0.0555	Altered group
PKN2	1p22.2	0.27	0.001643	0.0555	Altered group
CTH	1p31.1	0.72	0.001643	0.0555	Altered group
PPAN-P2RY11	19p13.2	-1.36	0.001643	0.0555	Unaltered group
RAB11B	19p13.2	-0.29	0.001653	0.0557	Unaltered group
MTFR1L	1p36.11	0.28	0.001667	0.0561	Altered group
KCNK3	2p23.3	-1.17	0.001668	0.0561	Unaltered group
NKD1	16q12.1	-0.92	0.001672	0.0561	Unaltered group
PLPPR3	19p13.3	-1.64	0.001673	0.0561	Unaltered group
UGGT1	2q14.3	-0.21	0.001688	0.0564	Unaltered group
TMC6	17q25.3	-0.47	0.001688	0.0564	Unaltered group
HASPIN	17p13.2	-0.54	0.001713	0.0571	Unaltered group
SHISA2	13q12.13	-1.26	0.001722	0.0573	Unaltered group
MED16	19p13.3	-0.37	0.001726	0.0573	Unaltered group
DNAJC2	7q22.1	0.34	0.001726	0.0573	Altered group
SLC48A1	12q13.11	-0.34	0.001735	0.0574	Unaltered group
PDIA2	16p13.3	-0.97	0.001736	0.0574	Unaltered group
A1BG-AS1	19q13.43	-0.43	0.001739	0.0574	Unaltered group
GAL	11q13.2	-1.4	0.001744	0.0575	Unaltered group
NR4A1	12q13.13	-0.87	0.00175	0.0575	Unaltered group
AGPAT1	6p21.32	-0.22	0.001764	0.0576	Unaltered group
SEMA5A	5p15.31	-0.73	0.001765	0.0576	Unaltered group
CD4	12p13.31	-0.58	0.001766	0.0576	Unaltered group
TMC8	17q25.3	-0.56	0.001767	0.0576	Unaltered group
B3GAT1	11q25	-0.6	0.001769	0.0576	Unaltered group
HBA1	16p13.3	-1.11	0.001785	0.0581	Unaltered group
ABI3	17q21.32	-0.56	0.00179	0.0581	Unaltered group
FLT1	13q12.3	-0.5	0.001793	0.0581	Unaltered group
MED24	17q21.1	-0.3	0.001794	0.0581	Unaltered group
ARHGEF17	11q13.4	-0.38	0.0018	0.0581	Unaltered group
SIGLEC14	19q13.41	-0.85	0.001802	0.0581	Unaltered group
LUZP6	7q33	0.35	0.001806	0.0582	Altered group
CEACAM5	19q13.2	0.25	0.001829	0.0588	Altered group
CHRNB1	17p13.1	0.46	0.001842	0.0591	Altered group
SRC	20q11.23	-0.37	0.001852	0.0593	Unaltered group
CD74	5q33.1	-0.58	0.001859	0.0594	Unaltered group
GPIHBP1	8q24.3	-0.82	0.001868	0.0596	Unaltered group
PLPP2	19p13.3	-0.9	0.001879	0.0598	Unaltered group
PGF	14q24.3	-0.82	0.001885	0.0599	Unaltered group
SSBP2	5q14.1	0.41	0.001885	0.0599	Altered group
TBXA2R	19p13.3	-0.66	0.001891	0.0599	Unaltered group
HUNK	21q22.11	-0.77	0.001908	0.0603	Unaltered group
CENPV	17p11.2	-1.5	0.001909	0.0603	Unaltered group
ACTR3B	7q36.1-q36.2	0.42	0.001913	0.0604	Altered group
CD93	20p11.21	-0.7	0.001918	0.0604	Unaltered group
CCN1	1p22.3	-0.9	0.00193	0.0607	Unaltered group
PDE1B	12q13.2	-0.53	0.00195	0.0612	Unaltered group
NKX6-2	10q26.3	-1.57	0.001966	0.0616	Unaltered group
NKAIN3-IT1	8q12.3	-0.94	0.001972	0.0616	Unaltered group
TAF12	1p35.3	0.28	0.001973	0.0616	Altered group
TTC26	7q34	0.49	0.001982	0.0616	Altered group
MSC	8q13.3	-0.83	0.001984	0.0616	Unaltered group
ST14	11q24.3	-1.03	0.001985	0.0616	Unaltered group
DLL4	15q15.1	-0.71	0.001986	0.0616	Unaltered group
NMNAT1	1p36.22	0.32	0.001986	0.0616	Altered group
HEY2	6q22.31	-0.68	0.00199	0.0616	Unaltered group
PLA2G5	1p36.13	1.65	0.001994	0.0616	Altered group
DCAF8	1q23.2	0.18	0.001999	0.0617	Altered group
CD37	19q13.33	-0.61	0.002016	0.0621	Unaltered group
PLCH2	1p36.32	-1.43	0.002019	0.0621	Unaltered group
NFAM1	22q13.2	-0.64	0.002039	0.0626	Unaltered group
NUTM2A	10q23.2	-0.59	0.00204	0.0626	Unaltered group
SHQ1	3p13	0.26	0.002053	0.0629	Altered group
AP5B1	11q13.1	-0.32	0.002056	0.0629	Unaltered group
C1QL2	2q14.2	-1.71	0.002063	0.063	Unaltered group
C1ORF109	1p34.3	0.19	0.002071	0.0631	Altered group
FGD3	9q22.31	-0.57	0.002079	0.0631	Unaltered group
UBXN4	2q21.3	0.21	0.002079	0.0631	Altered group
APLN	Xq26.1	-0.64	0.002081	0.0631	Unaltered group
FZR1	19p13.3	-0.32	0.002084	0.0631	Unaltered group
GRIK2	6q16.3	-0.98	0.002085	0.0631	Unaltered group
MYRF	11q12.2	-1.34	0.002104	0.0633	Unaltered group
FPGT	1p31.1	0.34	0.002105	0.0633	Altered group
APC2	19p13.3	-0.58	0.002108	0.0633	Unaltered group
SLC17A3	6p22.2	0.42	0.002109	0.0633	Altered group
NT5E	6q14.3	0.66	0.00212	0.0635	Altered group
MSMO1	4q32.3	0.49	0.002126	0.0636	Altered group
HLA-DOA	6p21.32	-0.65	0.002134	0.0638	Unaltered group
TMEM154	4q31.3	0.48	0.00215	0.0641	Altered group
VPREB3	22q11.23|22q11	0.72	0.002151	0.0641	Altered group
NUDCD3	7p13	0.26	0.002154	0.0641	Altered group
HABP2	10q25.3	0.87	0.00216	0.0641	Altered group
GORAB	1q24.2	0.31	0.00216	0.0641	Altered group
IL12RB1	19p13.11	-0.59	0.002176	0.0643	Unaltered group
HSPG2	1p36.12	-0.79	0.002182	0.0643	Unaltered group
B3GALT2	1q31.2	-0.71	0.002185	0.0643	Unaltered group
THSD7B	2q22.1	-0.74	0.002186	0.0643	Unaltered group
TMEM88	17p13.1	-0.37	0.002187	0.0643	Unaltered group
CADPS2	7q31.32	0.93	0.002194	0.0644	Altered group
HMGCL	1p36.11	0.4	0.002196	0.0644	Altered group
NBL1	1p36.13	-0.5	0.002218	0.0649	Unaltered group
MAST1	19p13.13	-0.8	0.002232	0.0652	Unaltered group
BOC	3q13.2	0.62	0.002233	0.0652	Altered group
MAP1S	19p13.11	-0.33	0.002238	0.0652	Unaltered group
TMED4	7p13	0.37	0.002253	0.0656	Altered group
LINGO1	15q24.3	-0.96	0.002256	0.0656	Unaltered group
SPSB4	3q23	-0.86	0.002262	0.0656	Unaltered group
ADGRB1	8q24.3	-1.27	0.002279	0.066	Unaltered group
ARHGDIA	17q25.3	-0.26	0.002297	0.0665	Unaltered group
LOC400940	2p25.2	-1.02	0.002317	0.0669	Unaltered group
TMEM86A	11p15.1	-0.39	0.00232	0.0669	Unaltered group
BGN	Xq28	-0.66	0.002333	0.0672	Unaltered group
ARMC5	16p11.2	-0.29	0.00235	0.0675	Unaltered group
TXNDC15	5q31.1	0.36	0.00235	0.0675	Altered group
RPEL1	10q24.33	0.33	0.002359	0.0676	Altered group
ONECUT2	18q21.31	-1.2	0.002361	0.0676	Unaltered group
ORC5	7q22.1-q22.2	0.37	0.002372	0.0677	Altered group
HRH2	5q35.2	-0.78	0.002373	0.0677	Unaltered group
TTC9B	19q13.2	-1.46	0.00238	0.0677	Unaltered group
ESYT2	7q36.3	0.27	0.002382	0.0677	Altered group
RTP5	2q37.3	-1.59	0.002382	0.0677	Unaltered group
NATD1	17p11.2	-0.3	0.002406	0.0683	Unaltered group
GRIK4	11q23.3	-0.56	0.002408	0.0683	Unaltered group
WDR75	2q32.2	0.2	0.002415	0.0683	Altered group
GDAP1L1	20q13.12	-0.97	0.002418	0.0683	Unaltered group
WNK2	9q22.31	-1.08	0.002418	0.0683	Unaltered group
NPY2R	4q32.1	1.74	0.002428	0.0685	Altered group
SEM1	7q21.3	0.39	0.002445	0.0687	Altered group
CBLL1	7q22.3	0.2	0.002448	0.0687	Altered group
TTC23	15q26.3	0.26	0.00245	0.0687	Altered group
DSCAM	21q22.2	-1.05	0.002457	0.0688	Unaltered group
GFM1	3q25.32	0.23	0.002478	0.0692	Altered group
APBB1IP	10p12.1	-0.62	0.002486	0.0692	Unaltered group
LINC00515	21q21.3	-0.69	0.002487	0.0692	Unaltered group
ACTN3	11q13.2	0.38	0.002492	0.0693	Altered group
RAPGEF1	9q34.13	-0.41	0.002507	0.0696	Unaltered group
SBK1	16p12.1	-0.71	0.00251	0.0696	Unaltered group
YPEL2	17q22	-0.29	0.002517	0.0696	Unaltered group
VAC14	16q22.1-q22.2	-0.19	0.002521	0.0696	Unaltered group
CPA1	7q32.2	0.46	0.002535	0.0698	Altered group
FERMT3	11q13.1	-0.52	0.002535	0.0698	Unaltered group
RALGPS2	1q25.2	-0.73	0.002554	0.07	Unaltered group
CDC42EP1	22q13.1	-0.34	0.002556	0.07	Unaltered group
AVL9	7p14.3	0.36	0.002556	0.07	Altered group
GPAT2	2q11.2	-0.8	0.00256	0.07	Unaltered group
TNFSF9	19p13.3	-0.63	0.002563	0.07	Unaltered group
CNIH3	1q42.12	0.79	0.002569	0.07	Altered group
HOXA13	7p15.2	-1.26	0.002571	0.07	Unaltered group
TMEM229B	14q24.1	-0.77	0.002572	0.07	Unaltered group
ADAMTS17	15q26.3	-1.03	0.002599	0.0707	Unaltered group
INA	10q24.33	-1.43	0.002602	0.0707	Unaltered group
SHANK2	11q13.3-q13.4	-1.09	0.002607	0.0707	Unaltered group
PTCD2	5q13.2	0.33	0.002615	0.0708	Altered group
NOX3	6q25.3	0.43	0.002628	0.0711	Altered group
CRMP1	4p16.2	-0.62	0.002644	0.0714	Unaltered group
MARCKS	6q21	-0.38	0.002652	0.0714	Unaltered group
GFRA1	10q25.3	-1.53	0.002653	0.0714	Unaltered group
ADAMTS7	15q25.1	-0.85	0.002655	0.0714	Unaltered group
C2	6p21.33	-0.81	0.002663	0.0715	Unaltered group
FBXO4	5p13.1	0.45	0.002664	0.0715	Altered group
GNAI1	7q21.11	-0.63	0.00267	0.0715	Unaltered group
RASGEF1B	4q21.21	-0.71	0.002675	0.0715	Unaltered group
LRRTM1	2p12	-0.97	0.002676	0.0715	Unaltered group
TOX3	16q12.1	-0.99	0.002678	0.0715	Unaltered group
SHH	7q36.3	1.14	0.002683	0.0715	Altered group
COLEC12	18p11.32	-0.71	0.002691	0.0716	Unaltered group
ODF3B	22q13.33	-0.7	0.002696	0.0717	Unaltered group
LGR5	12q21.1	-1.31	0.002715	0.072	Unaltered group
GLMN	1p22.1	0.31	0.002717	0.072	Altered group
LAPTM5	1p35.2	-0.55	0.002733	0.0724	Unaltered group
NCKAP1L	12q13.13-q13.2	-0.58	0.002762	0.073	Unaltered group
MAGEH1	Xp11.21	-0.48	0.002766	0.073	Unaltered group
AP1B1	22q12.2	-0.34	0.002776	0.073	Unaltered group
C10ORF91	10q26.3	0.12	0.002778	0.073	Altered group
TMEM248	7q11.21	0.31	0.002778	0.073	Altered group
NCF1	7q11.23	-0.59	0.002788	0.0731	Unaltered group
ABCG8	2p21	0.22	0.002794	0.0732	Altered group
CUTALP	9q33.2	0.83	0.0028	0.0732	Altered group
TMEM30B	14q23.1	-0.76	0.002803	0.0732	Unaltered group
DRD2	11q23.2	-1.2	0.002805	0.0732	Unaltered group
NTF4	19q13.33	0.53	0.002812	0.0733	Altered group
ZNF217	20q13.2	0.4	0.002823	0.0735	Altered group
TRPM3	9q21.12-q21.13	1.26	0.002835	0.0736	Altered group
SCARF2	22q11.21	-0.47	0.002843	0.0737	Unaltered group
NSG2	5q35.2	-1.42	0.002848	0.0737	Unaltered group
ZNF628	19q13.42	-0.35	0.002867	0.0741	Unaltered group
SMAP2	1p34.2	-0.35	0.002888	0.0746	Unaltered group
GMIP	19p13.11	-0.35	0.002896	0.0747	Unaltered group
IPP	1p34.1	0.32	0.002915	0.075	Altered group
IL4I1	19q13.33	-0.69	0.002917	0.075	Unaltered group
XKR4	8q12.1	-1.21	0.002924	0.0751	Unaltered group
SARM1	17q11.2	-0.44	0.002939	0.0754	Unaltered group
PPP1R16B	20q11.23	-1.1	0.002942	0.0754	Unaltered group
SBK2	19q13.42	0.3	0.002954	0.0756	Altered group
RAD50	5q31.1	0.31	0.002974	0.0758	Altered group
NMD3	3q26.1	0.27	0.002978	0.0758	Altered group
CRTAC1	10q24.2	-1.22	0.002979	0.0758	Unaltered group
EDEM3	1q25.3	0.3	0.00298	0.0758	Altered group
SUSD2	22q11.23	-0.68	0.002994	0.076	Unaltered group
NPFFR2	4q13.3	0.32	0.002996	0.076	Altered group
ARHGDIB	12p12.3	-0.47	0.003001	0.076	Unaltered group
EPHX2	8p21.2-p21.1	0.79	0.003003	0.076	Altered group
COL25A1	4q25	1.29	0.003025	0.0764	Altered group
MRPL32	7p14.1	0.42	0.00305	0.077	Altered group
RTL8C	Xq26.3	-0.28	0.003064	0.0772	Unaltered group
ICOSLG	21q22.3	-0.55	0.00308	0.0775	Unaltered group
BCL6B	17p13.1	-0.58	0.00309	0.0775	Unaltered group
SGTA	19p13.3	-0.33	0.003094	0.0775	Unaltered group
CACNG5	17q24.2	-1.39	0.003102	0.0775	Unaltered group
LTA4H	12q23.1	0.23	0.003105	0.0775	Altered group
SMTN	22q12.2	-0.48	0.003107	0.0775	Unaltered group
VLDLR-AS1	9p24.2	-0.75	0.00311	0.0775	Unaltered group
TMEM170B	6p24.2	-0.32	0.003112	0.0775	Unaltered group
TBK1	12q14.2	0.2	0.003116	0.0775	Altered group
TP73	1p36.32	-1.02	0.003126	0.0777	Unaltered group
ID1	20q11.21	-0.6	0.00314	0.078	Unaltered group
DMKN	19q13.12	1.59	0.003164	0.0783	Altered group
DUS4L	7q22.3	0.47	0.003172	0.0783	Altered group
NID1	1q42.3	-0.53	0.003173	0.0783	Unaltered group
FOS	14q24.3	-0.78	0.003173	0.0783	Unaltered group
SRF	6p21.1	-0.33	0.003198	0.0788	Unaltered group
ENAH	1q42.12	-0.34	0.003201	0.0788	Unaltered group
C1ORF185	1p32.3	0.15	0.003209	0.0789	Altered group
BAMBI	10p12.1	-0.71	0.003226	0.0791	Unaltered group
CTRB2	16q23.1	0.27	0.003227	0.0791	Altered group
LRP3	19q13.11	-0.34	0.003232	0.0792	Unaltered group
ITGA7	12q13.2	0.62	0.003246	0.0793	Altered group
GPR183	13q32.3	-0.72	0.003251	0.0793	Unaltered group
ZNF3	7q22.1	0.29	0.003253	0.0793	Altered group
PTGIR	19q13.32	-0.67	0.003255	0.0793	Unaltered group
KRBOX4	Xp11.3	0.26	0.003256	0.0793	Altered group
TSPAN15	10q22.1	-0.51	0.003272	0.0795	Unaltered group
PROZ	13q34	0.44	0.003276	0.0795	Altered group
VKORC1L1	7q11.21	0.25	0.003277	0.0795	Altered group
SLC15A3	11q12.2	-0.49	0.003284	0.0795	Unaltered group
COL18A1	21q22.3	-0.65	0.00329	0.0796	Unaltered group
ACTR3C	7q36.1	0.7	0.003297	0.0797	Altered group
MB21D2	3q29	-0.5	0.003313	0.0799	Unaltered group
NOC3L	10q23.33	0.27	0.003313	0.0799	Altered group
LMOD3	3p14.1	-0.56	0.003325	0.0799	Unaltered group
CBLC	19q13.32	0.35	0.003329	0.0799	Altered group
NKX2-2	20p11.22	-0.85	0.00333	0.0799	Unaltered group
BIK	22q13.2	0.81	0.00333	0.0799	Altered group
PTGER4P2-CDK2AP2P2	9q13	-0.71	0.003343	0.0799	Unaltered group
SHKBP1	19q13.2	-0.27	0.003347	0.0799	Unaltered group
GSR	8p12	0.27	0.003354	0.0799	Altered group
KIF21B	1q32.1	-0.91	0.003355	0.0799	Unaltered group
SMPD3	16q22.1	-1.02	0.003355	0.0799	Unaltered group
JDP2	14q24.3	-0.32	0.003357	0.0799	Unaltered group
PAQR4	16p13.3	-0.34	0.003369	0.0801	Unaltered group
TBL2	7q11.23	0.32	0.003371	0.0801	Altered group
KIF18B	17q21.31	-0.65	0.003397	0.0806	Unaltered group
CBX5	12q13.13	-0.44	0.003404	0.0807	Unaltered group
MOG	6p22.1	-1.51	0.00341	0.0807	Unaltered group
PMS2P1	7q22.1	0.43	0.003412	0.0807	Altered group
LILRB4	19q13.42	-0.59	0.003423	0.0808	Unaltered group
KIF26B	1q44	-0.66	0.003432	0.0809	Unaltered group
BCAS1	20q13.2	-1.5	0.003449	0.0812	Unaltered group
BAAT	9q31.1	-0.69	0.003459	0.0813	Unaltered group
ALKAL2	2p25.3	-1.12	0.003477	0.0816	Unaltered group
CRYBB1	22q12.1	-0.7	0.003478	0.0816	Unaltered group
USP33	1p31.1	0.19	0.003482	0.0816	Altered group
PSMD5	9q33.2	0.39	0.003502	0.0819	Altered group
CXORF21	Xp21.2	-0.59	0.003505	0.0819	Unaltered group
PLLP	16q13	-0.87	0.003521	0.0822	Unaltered group
BCAP29	7q22.3	0.42	0.003531	0.0823	Altered group
C4ORF48	4p16.3	-0.63	0.003547	0.0823	Unaltered group
GTF2IRD1P1	7q11.21	1.16	0.00355	0.0823	Altered group
PAQR9	3q23	-1.11	0.00355	0.0823	Unaltered group
FILIP1L	3q12.1	-0.57	0.003554	0.0823	Unaltered group
SPATA8	15q26.2	0.17	0.003554	0.0823	Altered group
SLC27A4	9q34.11	-0.35	0.003556	0.0823	Unaltered group
KCTD18	2q33.1	0.21	0.003562	0.0824	Altered group
PPID	4q32.1	0.17	0.003601	0.0832	Altered group
SCUBE3	6p21.31	-1.21	0.003634	0.0838	Unaltered group
KLHDC7A	1p36.13	1.15	0.003647	0.084	Altered group
PPIG	2q31.1	0.29	0.003655	0.084	Altered group
CLBA1	14q32.33	0.43	0.003662	0.0841	Altered group
TPTE	21p11.2	0.26	0.003666	0.0841	Altered group
ARHGEF15	17p13.1	-0.61	0.003678	0.0841	Unaltered group
NCAN	19p13.11	-0.85	0.003683	0.0841	Unaltered group
PPAT	4q12	0.35	0.003684	0.0841	Altered group
LRRC25	19p13.11	-0.63	0.00369	0.0841	Unaltered group
PUS7	7q22.3	0.36	0.003698	0.0841	Altered group
GPAM	10q25.2	0.45	0.003698	0.0841	Altered group
CBX2	17q25.3	-0.72	0.003699	0.0841	Unaltered group
BUD23	7q11.23	0.31	0.003721	0.0843	Altered group
SAMD1	19p13.12	-0.29	0.003721	0.0843	Unaltered group
LCP2	5q35.1	-0.42	0.003722	0.0843	Unaltered group
USO1	4q21.1	0.18	0.00374	0.0846	Altered group
SIPA1	11q13.1	-0.35	0.003757	0.0849	Unaltered group
ERLIN2	8p11.23	0.36	0.003765	0.085	Altered group
KLRB1	12p13.31	-0.95	0.003773	0.0851	Unaltered group
CADM3	1q23.2	-1.07	0.003782	0.0852	Unaltered group
SPHKAP	2q36.3	-1.43	0.003787	0.0852	Unaltered group
EPHB1	3q22.2	-1.2	0.003798	0.0853	Unaltered group
C2ORF27A	2q21.2	-0.76	0.003799	0.0853	Unaltered group
TMEM235	17q25.3	-1.35	0.003803	0.0853	Unaltered group
DGKD	2q37.1	-0.35	0.003814	0.0854	Unaltered group
LRRC55	11q12.1	-0.94	0.003823	0.0855	Unaltered group
ZNRF1	16q23.1	-0.28	0.003829	0.0856	Unaltered group
SLC29A3	10q22.1	-0.37	0.003839	0.0857	Unaltered group
MAP3K3	17q23.3	-0.27	0.003852	0.0859	Unaltered group
WWP2	16q22.1	-0.34	0.00389	0.0866	Unaltered group
PSMB11	14q11.2	0.26	0.003893	0.0866	Altered group
CTXN1	19p13.2	-0.53	0.003909	0.0866	Unaltered group
PLXND1	3q22.1	-0.5	0.003909	0.0866	Unaltered group
FSCN3	7q32.1	0.64	0.003913	0.0866	Altered group
PXDN	2p25.3	-0.63	0.003916	0.0866	Unaltered group
RASAL3	19p13.12	-0.53	0.003918	0.0866	Unaltered group
CSK	15q24.1	-0.28	0.00392	0.0866	Unaltered group
C5ORF38	5p15.33	-2.28	0.00394	0.087	Unaltered group
LARS	5q32	0.16	0.003944	0.087	Altered group
CLPX	15q22.31	0.21	0.003958	0.0872	Altered group
FBXW5	9q34.3	-0.33	0.003962	0.0872	Unaltered group
CNTNAP4	16q23.1	-1.49	0.003989	0.0875	Unaltered group
REPS2	Xp22.2	-0.79	0.003991	0.0875	Unaltered group
WDFY4	10q11.23	-0.71	0.003996	0.0875	Unaltered group
LRRTM2	5q31.2	-0.63	0.003996	0.0875	Unaltered group
PTGDS	9q34.3	-0.75	0.004001	0.0875	Unaltered group
APCDD1	18p11.22	-0.49	0.00401	0.0877	Unaltered group
ARL6	3q11.2	0.32	0.004019	0.0877	Altered group
CCRL2	3p21.31	-0.48	0.004022	0.0877	Unaltered group
ZC3H8	2q14.1	0.35	0.004025	0.0877	Altered group
KIFC1	6p21.32	-0.59	0.00404	0.0879	Unaltered group
SYN3	22q12.3	-1.06	0.004053	0.0881	Unaltered group
KCTD15	19q13.11	-0.3	0.004068	0.0883	Unaltered group
HCRT	17q21.2	0.46	0.00408	0.0883	Altered group
RNF26	11q23.3	-0.25	0.004081	0.0883	Unaltered group
CACNG4	17q24.2	-1.09	0.004083	0.0883	Unaltered group
KIAA0930	22q13.31	-0.36	0.004085	0.0883	Unaltered group
KIAA0895	7p14.2	0.54	0.004099	0.0885	Altered group
FKBP6	7q11.23	0.39	0.00412	0.0889	Altered group
LUC7L2	7q34	0.22	0.004143	0.0893	Altered group
MAFB	20q12	-0.65	0.004149	0.0893	Unaltered group
VPS51	11q13.1	-0.27	0.004167	0.0896	Unaltered group
SLC52A3	20p13	-0.72	0.004189	0.09	Unaltered group
MGLL	3q21.3	-0.35	0.004196	0.09	Unaltered group
PIK3AP1	10q24.1	-0.54	0.004203	0.0901	Unaltered group
FOXC2	16q24.1	-0.76	0.004212	0.0901	Unaltered group
CSRNP1	3p22.2	-0.43	0.004216	0.0901	Unaltered group
ZNF764	16p11.2	-0.3	0.004218	0.0901	Unaltered group
SBF1	22q13.33	-0.4	0.004222	0.0901	Unaltered group
RANGAP1	22q13.2	-0.32	0.004242	0.0905	Unaltered group
GLRA1	5q33.1	0.24	0.004279	0.0911	Altered group
CSPG4	15q24.2	-0.59	0.004292	0.0912	Unaltered group
UNC5B	10q22.1	-0.43	0.004293	0.0912	Unaltered group
PHOSPHO1	17q21.32	-0.64	0.004304	0.0914	Unaltered group
LAMTOR3	4q23	0.25	0.004319	0.0916	Altered group
FBN3	19p13.2	-1.94	0.004325	0.0916	Unaltered group
DAPK3	19p13.3	-0.39	0.004337	0.0918	Unaltered group
BEX1	Xq22.1|Xq22	-0.61	0.004354	0.0919	Unaltered group
ZC3H12D	6q25.1	-0.54	0.004362	0.0919	Unaltered group
SLC35G2	3q22.3	0.77	0.004363	0.0919	Altered group
CH25H	10q23.31	-0.95	0.004366	0.0919	Unaltered group
PTPN12	7q11.23	0.24	0.004367	0.0919	Altered group
TP53I11	11p11.2	-0.55	0.004376	0.092	Unaltered group
CMKLR1	12q23.3	-0.62	0.004393	0.0923	Unaltered group
REEP1	2p11.2	-0.49	0.004408	0.0925	Unaltered group
KCNQ1DN	11p15.4|11p15.5	-0.79	0.004411	0.0925	Unaltered group
CASKIN2	17q25.1	-0.3	0.004435	0.0929	Unaltered group
CCDC63	12q24.11	0.12	0.00445	0.093	Altered group
LYPD6	2q23.2	0.55	0.004457	0.093	Altered group
CNP	17q21.2	-0.47	0.004457	0.093	Unaltered group
SSBP1	7q34	0.34	0.004474	0.0932	Altered group
HMOX1	22q12.3	-0.84	0.004482	0.0932	Unaltered group
KLF11	2p25.1	-0.42	0.004484	0.0932	Unaltered group
GMCL1	2p13.3	0.24	0.00449	0.0932	Altered group
TRPC6	11q22.1	-0.77	0.004519	0.0935	Unaltered group
CCM2L	20q11.21	-0.46	0.004521	0.0935	Unaltered group
HMX1	4p16.1	-2.42	0.004531	0.0936	Unaltered group
SLC20A1	2q14.1	0.31	0.004542	0.0937	Altered group
MAP2K2	19p13.3	-0.24	0.004547	0.0937	Unaltered group
RANBP3	19p13.3	-0.23	0.004559	0.0938	Unaltered group
KIAA1755	20q11.23	-0.49	0.00456	0.0938	Unaltered group
ALCAM	3q13.11	-0.6	0.004602	0.0944	Unaltered group
HDAC1	1p35.2-p35.1	0.27	0.004606	0.0944	Altered group
ESPL1	12q13.13	-0.49	0.004608	0.0944	Unaltered group
METRN	16p13.3	-0.57	0.00461	0.0944	Unaltered group
CYP27C1	2q14.3	-1.15	0.004622	0.0945	Unaltered group
METAP1	4q23	0.19	0.004664	0.0951	Altered group
TNS2	12q13.13	-0.37	0.004665	0.0951	Unaltered group
SEPTIN4	17q22	-0.5	0.004669	0.0951	Unaltered group
CLYBL	13q32.3	0.5	0.004684	0.0953	Altered group
INTS10	8p21.3	0.36	0.004715	0.0956	Altered group
HAVCR2	5q33.3	-0.49	0.004715	0.0956	Unaltered group
FFAR4	10q23.33	-0.57	0.004723	0.0956	Unaltered group
SIGLEC11	19q13.33	-0.62	0.004723	0.0956	Unaltered group
ZMYM1	1p34.3	0.32	0.004728	0.0956	Altered group
HBP1	7q22.3	0.34	0.004737	0.0956	Altered group
MAT2B	5q34	0.34	0.004737	0.0956	Altered group
HSPD1	2q33.1	0.2	0.004749	0.0957	Altered group
ESM1	5q11.2	-1.26	0.00476	0.0959	Unaltered group
PLRG1	4q31.3	0.16	0.004774	0.096	Altered group
TMEM95	17p13.1	0.12	0.004782	0.096	Altered group
KCNK6	19q13.2	-0.48	0.004783	0.096	Unaltered group
ATF3	1q32.3	-0.7	0.004798	0.0962	Unaltered group
CFAP36	2p16.1	0.27	0.00482	0.0966	Altered group
FHOD3	18q12.2	-0.52	0.004842	0.0968	Unaltered group
CYTIP	2q24.1	-0.53	0.004847	0.0968	Unaltered group
VAV1	19p13.3	-0.52	0.004852	0.0968	Unaltered group
TULP2	19q13.33	0.7	0.004881	0.0972	Altered group
ORC2	2q33.1	0.31	0.004892	0.0972	Altered group
NOS3	7q36.1	-0.59	0.004897	0.0972	Unaltered group
TNFRSF1B	1p36.22	-0.54	0.004902	0.0972	Unaltered group
NKD2	5p15.33	-0.64	0.004903	0.0972	Unaltered group
APOBR	16p12.1	-0.59	0.004906	0.0972	Unaltered group
LOC90784	2p11.2	-0.35	0.004908	0.0972	Unaltered group
NDST3	4q26	1.1	0.004909	0.0972	Altered group
HIGD2B	15q24.1	0.27	0.004921	0.0973	Altered group
MAP4K3	2p22.1	0.25	0.004938	0.0976	Altered group
GALNT13	2q23.3-q24.1	-1.43	0.004953	0.0978	Unaltered group
ADGRL1	19p13.12	-0.4	0.004976	0.098	Unaltered group
EPOP	17q12	-0.55	0.00498	0.098	Unaltered group
SMAD7	18q21.1	-0.41	0.004989	0.098	Unaltered group
TMPRSS15	21q21.1	0.43	0.004992	0.098	Altered group
ARHGAP45	19p13.3	-0.4	0.004992	0.098	Unaltered group
QRFPR	4q27	0.64	0.005027	0.0985	Altered group
SRPX	Xp11.4	0.67	0.00503	0.0985	Altered group
IFFO2	1p36.13	-0.48	0.005036	0.0985	Unaltered group
STAC	3p22.3-p22.2	1.33	0.005048	0.0986	Altered group
HIC1	17p13.3	-0.66	0.005049	0.0986	Unaltered group
SLC25A16	10q21.3	0.33	0.005096	0.0994	Altered group
ACSF3	16q24.3	-0.21	0.005101	0.0994	Unaltered group
TAC4	17q21.33	-1.21	0.005148	0.1	Unaltered group
NKAP	Xq24	0.23	0.005163	0.1	Altered group
FCGR3A	1q23.3	-0.64	0.005165	0.1	Unaltered group
TCEAL9	Xq22.2	0.23	0.005179	0.1	Altered group
TMEM167B	1p13.3	0.19	0.005181	0.1	Altered group
MYH9	22q12.3	-0.46	0.00522	0.101	Unaltered group
IKZF1	7p12.2	-0.49	0.005222	0.101	Unaltered group
OTX2	14q22.3	0.7	0.005229	0.101	Altered group
EBF4	20p13	-0.42	0.005302	0.102	Unaltered group
PCNP	3q12.3	0.27	0.005307	0.102	Altered group
KCNH1	1q32.2	-1.18	0.00532	0.102	Unaltered group
RGS5	1q23.3	-0.59	0.005332	0.102	Unaltered group
CLUL1	18p11.32	1.21	0.005377	0.103	Altered group
STMP1	7q33	0.34	0.005385	0.103	Altered group
CLN8	8p23.3	-0.34	0.005386	0.103	Unaltered group
ST6GAL1	3q27.3	-0.55	0.005396	0.103	Unaltered group
NTN1	17p13.1	-0.55	0.005398	0.103	Unaltered group
DYNC2LI1	2p21	0.32	0.005408	0.103	Altered group
TMEM106B	7p21.3	0.33	0.005439	0.103	Altered group
NINJ2	12p13.33	-0.58	0.005442	0.103	Unaltered group
ASTN2	9q33.1	-0.62	0.005444	0.103	Unaltered group
CD55	1q32.2	-0.37	0.005448	0.103	Unaltered group
CTIF	18q21.1	-0.41	0.00546	0.104	Unaltered group
CDT1	16q24.3	-0.52	0.005469	0.104	Unaltered group
ATP6V0C	16p13.3	-0.25	0.0055	0.104	Unaltered group
PSPH	7p11.2	0.62	0.005503	0.104	Altered group
SYK	9q22.2	-0.45	0.00551	0.104	Unaltered group
CHRND	2q37.1	0.48	0.00553	0.104	Altered group
GAL3ST3	11q13.1	-0.46	0.005553	0.105	Unaltered group
ARHGAP30	1q23.3	-0.52	0.00556	0.105	Unaltered group
SLC2A5	1p36.23	-0.58	0.005574	0.105	Unaltered group
BMP2	20p12.3	-0.68	0.005576	0.105	Unaltered group
TLNRD1	15q25.1	-0.38	0.005583	0.105	Unaltered group
C16ORF54	16p11.2	-0.46	0.005622	0.105	Unaltered group
CSMD3	8q23.3	-1.59	0.005624	0.105	Unaltered group
CYB5R3	22q13.2	-0.3	0.005629	0.105	Unaltered group
KCNU1	8p11.23	0.3	0.005639	0.105	Altered group
LYL1	19p13.13	-0.45	0.005647	0.105	Unaltered group
ATP12A	13q12.12|13q12.1-q12.3	0.5	0.005667	0.106	Altered group
MAP6D1	3q27.1	-0.54	0.005675	0.106	Unaltered group
POPDC3	6q21	-0.9	0.005692	0.106	Unaltered group
MAPT-IT1	17q21.31	-0.72	0.005698	0.106	Unaltered group
ELOVL6	4q25	0.33	0.005709	0.106	Altered group
INPP4A	2q11.2	0.25	0.005724	0.106	Altered group
SLC66A2	18q23	-0.22	0.005728	0.106	Unaltered group
STXBP3	1p13.3	0.24	0.005745	0.106	Altered group
FAM110B	8q12.1	-0.49	0.005807	0.107	Unaltered group
SNX20	16q12.1	-0.62	0.005815	0.108	Unaltered group
KCNIP2	10q24.32	-0.73	0.00582	0.108	Unaltered group
PADI3	1p36.13	0.25	0.00583	0.108	Altered group
FAM183BP	7p14.1	0.39	0.005836	0.108	Altered group
KLHDC10	7q32.2	0.39	0.005839	0.108	Altered group
C2ORF48	2p25.1	-0.78	0.005861	0.108	Unaltered group
CLEC14A	14q21.1	-0.53	0.005867	0.108	Unaltered group
NAA60	16p13.3	-0.18	0.005868	0.108	Unaltered group
GIMAP1	7q36.1	-0.5	0.005878	0.108	Unaltered group
E2F2	1p36.12	-0.68	0.005909	0.108	Unaltered group
DGCR9	22q11.21	-0.69	0.005926	0.109	Unaltered group
DEPDC7	11p13	-0.61	0.005943	0.109	Unaltered group
STAM2	2q23.3	0.19	0.005947	0.109	Altered group
HEYL	1p34.2	-0.68	0.005951	0.109	Unaltered group
NRXN2	11q13.1	-0.67	0.005962	0.109	Unaltered group
IL4R	16p12.1	-0.49	0.005972	0.109	Unaltered group
WRN	8p12	0.36	0.005973	0.109	Altered group
ATP1A3	19q13.2	-1.09	0.005978	0.109	Unaltered group
ZCCHC9	5q14.1	0.3	0.005991	0.109	Altered group
DIPK2B	Xp11.3	-0.48	0.006011	0.109	Unaltered group
UTP14A	Xq26.1	0.17	0.006014	0.109	Altered group
SFTPB	2p11.2	0.45	0.00604	0.11	Altered group
EVC2	4p16.2	1.08	0.006047	0.11	Altered group
NOVA2	19q13.32	-0.42	0.006058	0.11	Unaltered group
CABIN1	22q11.23	-0.34	0.006076	0.11	Unaltered group
SNX13	7p21.1	0.24	0.00608	0.11	Altered group
CPXM1	20p13	-0.64	0.006092	0.11	Unaltered group
CHODL	21q21.1	1.34	0.006129	0.111	Altered group
FPR3	19q13.41	-0.73	0.006136	0.111	Unaltered group
GATA6	18q11.2	-1.2	0.006142	0.111	Unaltered group
KHDRBS3	8q24.23	-0.5	0.006164	0.111	Unaltered group
ACOX2	3p14.3	0.81	0.00618	0.111	Altered group
SPNS1	16p11.2	-0.22	0.006217	0.112	Unaltered group
NPS	10q26.2	0.21	0.006225	0.112	Altered group
SYT6	1p13.2	-1.04	0.006231	0.112	Unaltered group
JPH4	14q11.2	-0.81	0.006248	0.112	Unaltered group
SPTBN2	11q13.2	-0.74	0.006274	0.112	Unaltered group
DPY19L4	8q22.1	0.22	0.006275	0.112	Altered group
DDAH2	6p21.33	-0.22	0.006278	0.112	Unaltered group
STARD3	17q12	-0.19	0.006295	0.112	Unaltered group
CCN2	6q23.2	-0.62	0.006313	0.112	Unaltered group
PXDNL	8q11.22-q11.23	-0.88	0.006338	0.113	Unaltered group
GPBAR1	2q35	-0.63	0.006361	0.113	Unaltered group
KATNAL2	18q21.1	0.57	0.006375	0.113	Altered group
JPH2	20q13.12	-0.82	0.00639	0.113	Unaltered group
KCNA3	1p13.3	-0.69	0.006394	0.113	Unaltered group
ARID3A	19p13.3	-0.39	0.006399	0.113	Unaltered group
NTN4	12q22	-1.05	0.00641	0.113	Unaltered group
EPB41L4B	9q31.3	-0.95	0.006414	0.113	Unaltered group
XPO1	2p15	0.18	0.006421	0.113	Altered group
TMEM8A	16p13.3	-0.32	0.006441	0.113	Unaltered group
MICAL1	6q21	-0.38	0.006448	0.113	Unaltered group
ADCY7	16q12.1	-0.38	0.006465	0.114	Unaltered group
LGI1	10q23.33	0.98	0.00647	0.114	Altered group
RHOB	2p24.1	-0.57	0.006503	0.114	Unaltered group
IL22RA2	6q23.3	0.22	0.006505	0.114	Altered group
IFNA13	9p21.3	0.15	0.006505	0.114	Altered group
ARL9	4q12	1.29	0.006524	0.114	Altered group
RAD54B	8q22.1	0.38	0.006529	0.114	Altered group
IRX2	5p15.33	-2.31	0.006541	0.114	Unaltered group
SNUPN	15q24.2	0.25	0.006545	0.114	Altered group
LY6H	8q24.3	-1.31	0.006552	0.114	Unaltered group
STARD8	Xq13.1	-0.35	0.006557	0.114	Unaltered group
CDHR1	10q23.1	-0.81	0.006574	0.114	Unaltered group
MAG	19q13.12	-1.63	0.006587	0.114	Unaltered group
ODR4	1q31.1	0.2	0.006592	0.114	Altered group
RAVER2	1p31.3	0.33	0.006635	0.115	Altered group
FOXQ1	6p25.3	-0.69	0.006638	0.115	Unaltered group
CD68	17p13.1	-0.53	0.006655	0.115	Unaltered group
LRRC4B	19q13.33	-0.38	0.006669	0.115	Unaltered group
NECAP1	12p13.31	0.23	0.006672	0.115	Altered group
NF1	17q11.2	-0.33	0.006674	0.115	Unaltered group
RABGEF1	7q11.21	0.2	0.006678	0.115	Altered group
MFSD14A	1p21.2	0.22	0.00668	0.115	Altered group
BATF	14q24.3	-0.72	0.006695	0.115	Unaltered group
TK1	17q25.3	-0.51	0.006713	0.115	Unaltered group
ZBTB12	6p21.33	-0.56	0.006729	0.115	Unaltered group
LHFPL3	7q22.2-q22.3	-1.41	0.006738	0.115	Unaltered group
ITLN2	1q23.3	0.47	0.006739	0.115	Altered group
ERP44	9q31.1	0.19	0.006741	0.115	Altered group
FAM110A	20p13	-0.59	0.006765	0.116	Unaltered group
HDAC5	17q21.31	-0.29	0.006784	0.116	Unaltered group
ENG	9q34.11	-0.47	0.006787	0.116	Unaltered group
ZNF518B	4p16.1	-0.59	0.006796	0.116	Unaltered group
TLCD3B	16p11.2	-0.95	0.006824	0.116	Unaltered group
ZADH2	18q22.3	-0.33	0.006838	0.116	Unaltered group
CAPZA2	7q31.2	0.44	0.006843	0.116	Altered group
BMPER	7p14.3	-0.71	0.006849	0.116	Unaltered group
PLCB2	15q15.1	-0.52	0.006858	0.116	Unaltered group
POFUT1	20q11.21	0.27	0.006861	0.116	Altered group
ERG28	14q24.3	0.25	0.006887	0.117	Altered group
MKI67	10q26.2	-0.63	0.006889	0.117	Unaltered group
RASIP1	19q13.33	-0.52	0.006897	0.117	Unaltered group
RBBP5	1q32.1	0.25	0.006917	0.117	Altered group
CXCL16	17p13.2	-0.31	0.00692	0.117	Unaltered group
SCARF1	17p13.3	-0.43	0.00693	0.117	Unaltered group
SLC16A3	17q25.3	-0.57	0.006934	0.117	Unaltered group
ACSF2	17q21.33	0.5	0.006943	0.117	Altered group
LILRB1	19q13.42	-0.52	0.006946	0.117	Unaltered group
ITGA1	5q11.2	-0.6	0.006946	0.117	Unaltered group
SMYD2	1q32.3	0.4	0.006962	0.117	Altered group
PAICS	4q12	0.3	0.006995	0.117	Altered group
APLP1	19q13.12	-0.46	0.007	0.117	Unaltered group
SERPINA9	14q32.13	0.12	0.007014	0.118	Altered group
SLC35F1	6q22.2-q22.31	-0.74	0.007015	0.118	Unaltered group
FAM222B	17q11.2	-0.26	0.007024	0.118	Unaltered group
PCSK7	11q23.3	-0.22	0.00703	0.118	Unaltered group
SAMD14	17q21.33	-0.4	0.007036	0.118	Unaltered group
TTBK1	6p21.1	-0.49	0.007048	0.118	Unaltered group
CYSLTR2	13q14.2	-0.51	0.007054	0.118	Unaltered group
SVEP1	9q31.3	-0.6	0.00706	0.118	Unaltered group
C1QC	1p36.12	-0.62	0.007077	0.118	Unaltered group
ITPRID2	2q31.3	0.35	0.00709	0.118	Altered group
FBXL19	16p11.2	-0.36	0.007098	0.118	Unaltered group
ABCG1	21q22.3	-0.45	0.007099	0.118	Unaltered group
ARMC9	2q37.1	0.33	0.007105	0.118	Altered group
JAG2	14q32.33	-0.51	0.00714	0.118	Unaltered group
RNF34	12q24.31	0.12	0.007158	0.119	Altered group
LASP1	17q12	-0.23	0.007168	0.119	Unaltered group
ADAP2	17q11.2	-0.41	0.007185	0.119	Unaltered group
TFAP2A	6p24.3	-1.31	0.007189	0.119	Unaltered group
GPSM3	6p21.32	-0.48	0.007195	0.119	Unaltered group
CSF1R	5q32	-0.53	0.007205	0.119	Unaltered group
GMDS	6p25.3	-0.21	0.007212	0.119	Unaltered group
HSD17B7	1q23.3	0.31	0.007219	0.119	Altered group
RRP8	11p15.4	0.32	0.007229	0.119	Altered group
NXN	17p13.3	-0.53	0.007244	0.119	Unaltered group
LRRC14	8q24.3	-0.22	0.007256	0.119	Unaltered group
CFL1	11q13.1	-0.22	0.007259	0.119	Unaltered group
BFAR	16p13.12	0.17	0.007263	0.119	Altered group
MREG	2q35	0.6	0.007263	0.119	Altered group
KCNA5	12p13.32	-0.83	0.007269	0.119	Unaltered group
PCDHGC4	5q31.3	-0.88	0.007272	0.119	Unaltered group
SLC19A1	21q22.3	-0.28	0.007275	0.119	Unaltered group
PIP5KL1	9q34.11	-0.57	0.007289	0.119	Unaltered group
SGK1	6q23.2	-0.64	0.007293	0.119	Unaltered group
LINC00599	8p23.1	-1.17	0.007306	0.119	Unaltered group
NLGN2	17p13.1	-0.39	0.007307	0.119	Unaltered group
GDPD5	11q13.4-q13.5	-0.44	0.00734	0.119	Unaltered group
PRKCI	3q26.2	0.24	0.00736	0.12	Altered group
TENT2	5q14.1	0.26	0.007384	0.12	Altered group
SOWAHD	Xq24	-0.46	0.0074	0.12	Unaltered group
CD248	11q13.2	-0.85	0.007414	0.12	Unaltered group
SMIM32	5q31.1	-0.96	0.007429	0.12	Unaltered group
MIOS	7p21.3	0.21	0.007445	0.12	Altered group
TMEM71	8q24.22	0.55	0.007459	0.121	Altered group
TUSC3	8p22	-0.86	0.007467	0.121	Unaltered group
SHROOM4	Xp11.22	-0.56	0.007473	0.121	Unaltered group
EIF3M	11p13	0.19	0.007481	0.121	Altered group
SIX6	14q23.1	-2.41	0.007501	0.121	Unaltered group
SLITRK1	13q31.1	-1.47	0.007504	0.121	Unaltered group
ZNF280B	22q11.22	-0.38	0.00752	0.121	Unaltered group
KCNK12	2p16.3	-1.16	0.007531	0.121	Unaltered group
PWWP2B	10q26.3	-0.27	0.007533	0.121	Unaltered group
KCNA6	12p13.32	-0.72	0.00755	0.121	Unaltered group
LRRC32	11q13.5	-0.74	0.007553	0.121	Unaltered group
NALCN	13q32.3-q33.1	-0.82	0.007564	0.121	Unaltered group
B3GALNT2	1q42.3	0.29	0.007566	0.121	Altered group
CHMP1A	16q24.3	-0.18	0.007579	0.121	Unaltered group
ITGAM	16p11.2	-0.55	0.007581	0.121	Unaltered group
MAPT	17q21.31	-0.54	0.007602	0.121	Unaltered group
CYTH1	17q25.3	-0.32	0.007603	0.121	Unaltered group
SH3TC1	4p16.1	-0.46	0.007613	0.121	Unaltered group
ZNF488	10q11.22	-1.53	0.007613	0.121	Unaltered group
CXCL12	10q11.21	-0.68	0.007624	0.121	Unaltered group
KLRC4	12p13.2	-1.61	0.007631	0.121	Unaltered group
PNLDC1	6q25.3	0.55	0.007635	0.121	Altered group
CARMIL1	6p22.2	0.96	0.00764	0.121	Altered group
TBC1D8	2q11.2	-0.42	0.007665	0.122	Unaltered group
TNK2	3q29	-0.61	0.007674	0.122	Unaltered group
TBC1D2	9q22.33	-0.47	0.007678	0.122	Unaltered group
OSM	22q12.2	-0.98	0.007681	0.122	Unaltered group
LINC00632	Xq27.1	-1.18	0.007683	0.122	Unaltered group
VAMP4	1q24.3	0.28	0.007694	0.122	Altered group
VAPB	20q13.32	0.21	0.007698	0.122	Altered group
TMEM125	1p34.2	-1.41	0.007749	0.122	Unaltered group
UHRF1	19p13.3	-0.48	0.007758	0.122	Unaltered group
WWC1	5q34	-0.57	0.007771	0.122	Unaltered group
SNTB1	8q24.12	-0.34	0.007794	0.123	Unaltered group
TMEM161B	5q14.3	0.29	0.007849	0.123	Altered group
CD33	19q13.41	-0.5	0.007853	0.123	Unaltered group
DUSP1	5q35.1	-0.74	0.007854	0.123	Unaltered group
HOPX	4q12	1.01	0.007855	0.123	Altered group
C2ORF49	2q12.2	0.28	0.007876	0.123	Altered group
SMAD6	15q22.31	-0.4	0.007896	0.123	Unaltered group
PLAG1	8q12.1	0.57	0.007905	0.123	Altered group
ZNF385D	3p24.3	1.51	0.00791	0.123	Altered group
MAPK8IP2	22q13.33	-0.59	0.007911	0.123	Unaltered group
JUND	19p13.11	-0.3	0.007948	0.123	Unaltered group
RIMS1	6q13	-1.06	0.007953	0.123	Unaltered group
RFLNA	12q24.31	-0.73	0.007966	0.123	Unaltered group
VWF	12p13.31	-0.57	0.007985	0.124	Unaltered group
POC1B	12q21.33	0.29	0.007995	0.124	Altered group
CCDC59	12q21.31	0.32	0.007998	0.124	Altered group
ASCL1	12q23.2	-0.71	0.008	0.124	Unaltered group
EPB41L4A-DT	5q22.2	-0.41	0.008023	0.124	Unaltered group
CHML	1q43	-0.49	0.008028	0.124	Unaltered group
ZNF578	19q13.41	-1.05	0.00806	0.124	Unaltered group
URGCP	7p13	0.25	0.008065	0.124	Altered group
NLE1	17q12	-0.2	0.008075	0.124	Unaltered group
ZNF672	1q44	-0.2	0.008081	0.124	Unaltered group
CARNS1	11q13.2	-1.45	0.008082	0.124	Unaltered group
IRX5	16q12.2	-0.69	0.008109	0.124	Unaltered group
L2HGDH	14q21.3	0.38	0.008129	0.125	Altered group
NLRC4	2p22.3	-0.53	0.008137	0.125	Unaltered group
NCF1C	7q11.23	-0.66	0.008192	0.125	Unaltered group
FBXO24	7q22.1	0.56	0.008203	0.125	Altered group
NUTM1	15q14	0.23	0.008214	0.125	Altered group
EIF1AX	Xp22.12	0.29	0.008222	0.125	Altered group
ZFAT	8q24.22	-0.24	0.008225	0.125	Unaltered group
FUNDC2P2	2p11.2	0.47	0.008251	0.126	Altered group
PLPPR2	19p13.2	-0.22	0.008268	0.126	Unaltered group
S1PR2	19p13.2	-0.45	0.008286	0.126	Unaltered group
PAFAH2	1p36.11	0.3	0.008294	0.126	Altered group
CELF3	1q21.3	-1.09	0.008309	0.126	Unaltered group
ANKRD13B	17q11.2	-0.47	0.008317	0.126	Unaltered group
FOLH1	11p11.12	-0.79	0.008318	0.126	Unaltered group
FYB1	5p13.1	-0.54	0.00833	0.126	Unaltered group
ICA1	7p21.3	-0.45	0.008334	0.126	Unaltered group
REN	1q32.1	0.2	0.008341	0.126	Altered group
ANKRA2	5q13.2	0.27	0.008348	0.126	Altered group
TWISTNB	7p21.1	0.27	0.008352	0.126	Altered group
RIPOR2	6p22.3	0.74	0.008361	0.126	Altered group
JRK	8q24.3	-0.37	0.008367	0.126	Unaltered group
RNF128	Xq22.3	-1.33	0.008381	0.126	Unaltered group
CCR1	3p21.31	-0.53	0.008385	0.126	Unaltered group
ASCL2	11p15.5	-0.5	0.008387	0.126	Unaltered group
STXBP2	19p13.2	-0.5	0.008406	0.126	Unaltered group
ZNF821	16q22.2	-0.3	0.008421	0.126	Unaltered group
YAP1	11q22.1	0.75	0.008425	0.126	Altered group
C5AR1	19q13.32	-0.68	0.008433	0.126	Unaltered group
OR4N2	14q11.2	-1.73	0.008442	0.126	Unaltered group
SHANK3	22q13.33	-0.48	0.008446	0.126	Unaltered group
NEXMIF	Xq13.3	-1.09	0.008458	0.126	Unaltered group
AMZ1	7p22.3	-0.76	0.00846	0.126	Unaltered group
TBCA	5q14.1	0.3	0.008463	0.126	Altered group
SKP2	5p13.2	0.36	0.008464	0.126	Altered group
CORO1A	16p11.2	-0.38	0.008466	0.126	Unaltered group
SLCO2B1	11q13.4	-0.51	0.008473	0.126	Unaltered group
MYO1G	7p13	-0.76	0.008481	0.126	Unaltered group
LOC407835	7q32.1	-0.25	0.008482	0.126	Unaltered group
ZBTB46	20q13.33	-0.37	0.008488	0.126	Unaltered group
C1QB	1p36.12	-0.61	0.008493	0.126	Unaltered group
GSTK1	7q34	0.41	0.008502	0.126	Altered group
TMSB15A	Xq22.1	-1.73	0.008519	0.126	Unaltered group
MMP9	20q13.12	-1.48	0.008526	0.126	Unaltered group
DDX56	7p13	0.26	0.008536	0.126	Altered group
FAM13C	10q21.1	-0.46	0.008587	0.127	Unaltered group
DNTTIP2	1p22.1	0.16	0.008589	0.127	Altered group
ZNF277	7q31.1	0.28	0.008594	0.127	Altered group
POLR2B	4q12	0.28	0.008594	0.127	Altered group
ADAM32	8p11.22	0.73	0.008639	0.127	Altered group
SCML1	Xp22.13	0.4	0.008658	0.127	Altered group
FAM169B	15q26.3	0.16	0.008661	0.127	Altered group
LAIR1	19q13.42	-0.5	0.008661	0.127	Unaltered group
SPATA21	1p36.13	0.16	0.008662	0.127	Altered group
HCFC1	Xq28	-0.27	0.008698	0.128	Unaltered group
A1BG	19q13.43	-0.51	0.008708	0.128	Unaltered group
AFAP1-AS1	4p16.1	-0.62	0.008732	0.128	Unaltered group
PCED1B	12q13.11	-0.48	0.008767	0.128	Unaltered group
CYP26B1	2p13.2	-0.81	0.008785	0.129	Unaltered group
DPYSL5	2p23.3	-0.59	0.008802	0.129	Unaltered group
FADS2	11q12.2	-0.45	0.008812	0.129	Unaltered group
ZC3H12B	Xq11.2-q12	-1.22	0.00884	0.129	Unaltered group
CLIP3	19q13.12	-0.34	0.008842	0.129	Unaltered group
DOCK8-AS1	9p24.3	-0.53	0.008862	0.129	Unaltered group
LHPP	10q26.13	-0.46	0.008864	0.129	Unaltered group
NOTCH4	6p21.32	-0.35	0.00887	0.129	Unaltered group
METTL25	12q21.31	0.44	0.008883	0.129	Altered group
LGALS7	19q13.2	0.45	0.008895	0.129	Altered group
UBXN2A	2p23.3	0.22	0.008898	0.129	Altered group
RAC3	17q25.3	-0.56	0.008904	0.129	Unaltered group
NRROS	3q29	-0.39	0.008919	0.129	Unaltered group
NSG1	4p16.3	-0.86	0.008922	0.129	Unaltered group
C7ORF25	7p14.1	0.26	0.008945	0.129	Altered group
RCHY1	4q21.1	0.2	0.008957	0.129	Altered group
PHTF1	1p13.2	0.21	0.008966	0.129	Altered group
SFRP2	4q31.3	-1.22	0.008967	0.129	Unaltered group
S100A13	1q21.3	0.71	0.008973	0.129	Altered group
CCDC124	19p13.11	-0.23	0.009001	0.13	Unaltered group
RNF170	8p11.21	0.28	0.009007	0.13	Altered group
FAM114A2	5q33.2	0.18	0.009026	0.13	Altered group
ASIC1	12q13.12	-0.62	0.009027	0.13	Unaltered group
CFHR3	1q31.3	0.2	0.009036	0.13	Altered group
PLCG2	16q23.3	-0.46	0.009039	0.13	Unaltered group
N4BP3	5q35.3	-0.62	0.009054	0.13	Unaltered group
ARHGAP27	17q21.31	-0.36	0.009066	0.13	Unaltered group
KCNH8	3p24.3	-1.21	0.009089	0.13	Unaltered group
SF1	11q13.1	-0.2	0.009102	0.13	Unaltered group
KCND3	1p13.2	-0.68	0.009105	0.13	Unaltered group
HCCS	Xp22.2	0.18	0.009116	0.13	Altered group
SARDH	9q34.2	0.72	0.009123	0.13	Altered group
GALNT14	2p23.1	-0.98	0.009141	0.13	Unaltered group
DOCK10	2q36.2	-0.52	0.009149	0.13	Unaltered group
LOC606724	16p11.2	-0.4	0.009149	0.13	Unaltered group
CNOT2	12q15	0.25	0.00916	0.13	Altered group
CD14	5q31.3	-0.66	0.009167	0.13	Unaltered group
CDC7	1p22.1	-0.35	0.009176	0.13	Unaltered group
PCDHA10	5q31.3	-1.58	0.009182	0.13	Unaltered group
SYAP1	Xp22.2	0.23	0.009206	0.13	Altered group
SCO1	17p13.1	0.18	0.009234	0.131	Altered group
MYH14	19q13.33	-0.92	0.009236	0.131	Unaltered group
IQGAP3	1q22	-0.48	0.009246	0.131	Unaltered group
NUP160	11p11.2	0.19	0.00927	0.131	Altered group
LTC4S	5q35.3	-0.62	0.009272	0.131	Unaltered group
SH2B3	12q24.12	-0.31	0.009286	0.131	Unaltered group
CAVIN4	9q31.1	-0.62	0.009306	0.131	Unaltered group
RAB17	2q37.3	0.57	0.009317	0.131	Altered group
PCDH7	4p15.1	-1.01	0.00932	0.131	Unaltered group
SNF8	17q21.32	-0.18	0.009322	0.131	Unaltered group
PLEC	8q24.3	-0.47	0.009349	0.131	Unaltered group
COTL1	16q24.1	-0.37	0.00936	0.131	Unaltered group
TBRG4	7p13	0.25	0.009368	0.131	Altered group
ZC3HC1	7q32.2	0.27	0.009371	0.131	Altered group
USP53	4q26	0.58	0.009393	0.131	Altered group
PDGFRB	5q32	-0.57	0.009402	0.131	Unaltered group
RHEB	7q36.1	0.38	0.009408	0.131	Altered group
PLPBP	8p11.23	0.17	0.009415	0.131	Altered group
KCNG2	18q23	-0.76	0.009418	0.131	Unaltered group
PLEK	2p14	-0.49	0.009426	0.132	Unaltered group
RAC2	22q13.1	-0.45	0.009442	0.132	Unaltered group
CKMT1B	15q15.3	-1.15	0.009448	0.132	Unaltered group
HCN2	19p13.3	-0.88	0.009473	0.132	Unaltered group
GHR	5p13.1-p12	-0.69	0.009476	0.132	Unaltered group
CTF1	16p11.2	0.55	0.009478	0.132	Altered group
CDC26	9q32	1.33	0.009501	0.132	Altered group
ACTG1	17q25.3	-0.22	0.009504	0.132	Unaltered group
HCN4	15q24.1	-1.25	0.009509	0.132	Unaltered group
B4GALT2	1p34.1	-0.27	0.009511	0.132	Unaltered group
MYBL2	20q13.12	-0.61	0.009512	0.132	Unaltered group
PODXL2	3q21.3	-0.58	0.00952	0.132	Unaltered group
MYO7B	2q14.3	-1.17	0.00954	0.132	Unaltered group
ALDH16A1	19q13.33	-0.3	0.009581	0.132	Unaltered group
INCA1	17p13.2	0.43	0.009588	0.132	Altered group
PHLDB1	11q23.3	-0.31	0.009593	0.132	Unaltered group
NRCAM	7q31.1	0.38	0.009599	0.132	Altered group
SBSN	19q13.12	0.64	0.009609	0.132	Altered group
LOC641367	19p12	-0.57	0.009644	0.133	Unaltered group
NCK1	3q22.3	0.23	0.00965	0.133	Altered group
CST9	20p11.21	0.14	0.009686	0.133	Altered group
FPR1	19q13.41	-0.75	0.009714	0.133	Unaltered group
EDIL3	5q14.3	-0.87	0.009718	0.133	Unaltered group
THBD	20p11.21	-0.73	0.009725	0.133	Unaltered group
TPPP	5p15.33	-0.9	0.009726	0.133	Unaltered group
BCKDHB	6q14.1	0.38	0.009745	0.133	Altered group
ADAMTS15	11q24.3	-1.1	0.009746	0.133	Unaltered group
LIAS	4p14	0.33	0.009747	0.133	Altered group
AGBL3	7q33	0.46	0.009754	0.133	Altered group
RAB11FIP4	17q11.2	-0.64	0.009757	0.133	Unaltered group
MS4A15	11q12.2	-0.56	0.009772	0.133	Unaltered group
SACM1L	3p21.31	0.21	0.009782	0.133	Altered group
VPS33A	12q24.31	0.12	0.00979	0.133	Altered group
SLC7A14	3q26.2	-0.95	0.009796	0.133	Unaltered group
PARP3	3p21.2	0.33	0.009798	0.133	Altered group
MFSD12	19p13.3	-0.26	0.009803	0.133	Unaltered group
TBC1D22A	22q13.31	-0.21	0.009808	0.133	Unaltered group
TTC8	14q31.3	0.26	0.009809	0.133	Altered group
SLC43A1	11q12.1	-0.33	0.009836	0.133	Unaltered group
LINC00526	18p11.31	-0.35	0.009845	0.133	Unaltered group
ISLR	15q24.1	-0.85	0.009849	0.133	Unaltered group
METTL7A	12q13.12	0.57	0.009862	0.133	Altered group
PDS5B	13q13.1	0.28	0.009868	0.133	Altered group
RNF125	18q12.1	-0.58	0.009872	0.133	Unaltered group
COPB1	11p15.2	0.19	0.009935	0.134	Altered group
RIMS2	8q22.3	-1.33	0.009947	0.134	Unaltered group
LINC00598	13q14.11	0.51	0.009962	0.134	Altered group
MBP	18q23	-1.42	0.009971	0.134	Unaltered group
THEMIS2	1p35.3	-0.54	0.009974	0.134	Unaltered group
NEU4	2q37.3	-1.28	0.009979	0.134	Unaltered group
CCL4	17q12	-1.11	0.00998	0.134	Unaltered group
ZNF695	1q44	-1.12	0.0101	0.136	Unaltered group
LOC730668	22q13.31	0.52	0.0101	0.136	Altered group
PMS2P2	7q11.23	0.5	0.0101	0.136	Altered group
SPINT2	19q13.2	-0.44	0.0101	0.136	Unaltered group
SRP72	4q12	0.24	0.0101	0.136	Altered group
PRRC2A	6p21.33	-0.3	0.0102	0.136	Unaltered group
NAALADL2	3q26.31	0.43	0.0102	0.136	Altered group
DNAJB6	7q36.3	0.25	0.0102	0.136	Altered group
CCL3	17q12	-1.24	0.0102	0.136	Unaltered group
METTL15	11p14.1	0.22	0.0102	0.136	Altered group
CASP6	4q25	0.37	0.0102	0.136	Altered group
TM4SF1	3q25.1	-0.59	0.0102	0.136	Unaltered group
BEND4	4p13	-1.32	0.0103	0.136	Unaltered group
C1ORF162	1p13.2	-0.53	0.0103	0.137	Unaltered group
VANGL2	1q23.2	-0.26	0.0103	0.137	Unaltered group
MEX3B	15q25.2	-0.81	0.0103	0.137	Unaltered group
FASTKD1	2q31.1	0.23	0.0103	0.137	Altered group
BIN1	2q14.3	-0.48	0.0103	0.137	Unaltered group
TFB1M	6q25.3	0.26	0.0103	0.137	Altered group
PPP1R36	14q23.3	1.09	0.0103	0.137	Altered group
PLEKHN1	1p36.33	0.5	0.0104	0.137	Altered group
FGD5	3p25.1	-0.46	0.0104	0.137	Unaltered group
PTPRK	6q22.33	-0.36	0.0104	0.137	Unaltered group
WIZ	19p13.12	-0.28	0.0104	0.137	Unaltered group
TEDC1	14q32.33	-0.52	0.0104	0.137	Unaltered group
SIRPG	20p13	-0.62	0.0104	0.137	Unaltered group
UNC5A	5q35.2	-0.81	0.0105	0.137	Unaltered group
RUNDC3A	17q21.31	-0.69	0.0105	0.137	Unaltered group
BRD4	19p13.12	-0.3	0.0105	0.137	Unaltered group
STX11	6q24.2	-0.47	0.0105	0.137	Unaltered group
MCF2L	13q34	-0.49	0.0105	0.137	Unaltered group
MPND	19p13.3	-0.23	0.0105	0.138	Unaltered group
MRPS33	7q34	0.43	0.0105	0.138	Altered group
C2CD4C	19p13.3	-0.74	0.0105	0.138	Unaltered group
HIBADH	7p15.2	0.35	0.0105	0.138	Altered group
UCHL5	1q31.2	0.2	0.0105	0.138	Altered group
UTP15	5q13.2	0.21	0.0106	0.138	Altered group
RUSC2	9p13.3	-0.36	0.0106	0.138	Unaltered group
SCAMP4	19p13.3	-0.22	0.0106	0.138	Unaltered group
OCIAD1	4p11	0.19	0.0106	0.138	Altered group
ZIC5	13q32.3	0.87	0.0106	0.138	Altered group
JAM2	21q21.3	0.36	0.0106	0.138	Altered group
TRH	3q22.1	-1.42	0.0106	0.138	Unaltered group
RAPGEF5	7p15.3	-0.55	0.0106	0.138	Unaltered group
EBNA1BP2	1p34.2	0.19	0.0107	0.139	Altered group
FRMD4A	10p13	-0.4	0.0107	0.139	Unaltered group
LRRTM4	2p12	-0.95	0.0107	0.139	Unaltered group
LRRC42	1p32.3	0.3	0.0107	0.139	Altered group
NDUFA9	12p13.32	0.3	0.0107	0.139	Altered group
SIGLEC7	19q13.41	-0.63	0.0107	0.139	Unaltered group
LOC644936	5q14.1	0.37	0.0107	0.139	Altered group
CACNG1	17q24.2	-1.13	0.0108	0.139	Unaltered group
SUMF2	7p11.2	0.47	0.0108	0.139	Altered group
PLCH1	3q25.31	0.77	0.0108	0.139	Altered group
MIER1	1p31.3	0.2	0.0108	0.139	Altered group
RALGDS	9q34.13-q34.2	-0.43	0.0108	0.139	Unaltered group
IL18BP	11q13.4	-0.39	0.0108	0.139	Unaltered group
PPP1R9B	17q21.33	-0.24	0.0108	0.14	Unaltered group
CDH23	10q22.1	-0.76	0.0109	0.14	Unaltered group
CD1A	1q23.1	0.57	0.0109	0.14	Altered group
IL1R1	2q11.2-q12.1	-0.69	0.0109	0.14	Unaltered group
TGFB1	19q13.2	-0.39	0.0109	0.14	Unaltered group
TTC5	14q11.2	0.33	0.0109	0.14	Altered group
ZNF658	9q21.11	0.33	0.0109	0.14	Altered group
LPAR4	Xq21.1	-1.12	0.0109	0.14	Unaltered group
C3ORF18	3p21.31	0.27	0.0109	0.14	Altered group
MICA	6p21.33	0.58	0.011	0.14	Altered group
FMNL1	17q21.31	-0.42	0.011	0.14	Unaltered group
TGDS	13q32.1	0.4	0.011	0.141	Altered group
ECH1	19q13.2	-0.17	0.011	0.141	Unaltered group
ETF1	5q31.2	0.16	0.011	0.141	Altered group
RABL3	3q13.33	0.24	0.011	0.141	Altered group
ESAM	11q24.2	-0.5	0.011	0.141	Unaltered group
ZNF140	12q24.33	0.22	0.011	0.141	Altered group
RARS	5q34	0.17	0.0111	0.141	Altered group
MDM1	12q15	0.36	0.0111	0.141	Altered group
CYB5D1	17p13.1	0.36	0.0111	0.141	Altered group
CNTNAP2	7q35-q36.1	-0.94	0.0111	0.141	Unaltered group
FATE1	Xq28	0.57	0.0111	0.141	Altered group
TMEM192	4q32.3	0.22	0.0112	0.142	Altered group
DNAJA2	16q11.2	0.19	0.0112	0.142	Altered group
SMCO4	11q21	-0.4	0.0112	0.142	Unaltered group
MYO15A	17p11.2	0.73	0.0112	0.142	Altered group
THY1	11q23.3	-0.53	0.0112	0.142	Unaltered group
HAT1	2q31.1	0.19	0.0112	0.142	Altered group
TBCCD1	3q27.3	0.2	0.0112	0.142	Altered group
PDE10A	6q27	-0.9	0.0112	0.142	Unaltered group
DBN1	5q35.3	-0.34	0.0112	0.142	Unaltered group
RNPEPL1	2q37.3	-0.26	0.0112	0.142	Unaltered group
COL4A2	13q34	-0.7	0.0113	0.142	Unaltered group
CLEC11A	19q13.33	-0.41	0.0113	0.142	Unaltered group
POLR2A	17p13.1	-0.25	0.0113	0.142	Unaltered group
RAB28	4p15.33	0.23	0.0113	0.142	Altered group
ABO	9q34.2	-0.68	0.0113	0.142	Unaltered group
MED8	1p34.2	0.18	0.0113	0.142	Altered group
DOCK2	5q35.1	-0.54	0.0113	0.142	Unaltered group
C4A	6p21.33	-0.6	0.0113	0.142	Unaltered group
SFXN1	5q35.2	0.19	0.0114	0.143	Altered group
GRAP	17p11.2	-0.53	0.0114	0.143	Unaltered group
GLI3	7p14.1	0.67	0.0114	0.143	Altered group
DDR1	6p21.33	-0.31	0.0114	0.143	Unaltered group
UBALD1	16p13.3	-0.21	0.0114	0.143	Unaltered group
ERLIN1	10q24.31	0.24	0.0114	0.143	Altered group
TMEM165	4q12	0.35	0.0114	0.143	Altered group
CRYBB3	22q11.23	0.22	0.0115	0.143	Altered group
LINC-PINT	7q32.3	0.51	0.0115	0.143	Altered group
KLK6	19q13.41	-1.43	0.0115	0.143	Unaltered group
IDH3A	15q25.1	0.26	0.0115	0.143	Altered group
CLRN1-AS1	3q25.1	0.4	0.0115	0.143	Altered group
SLC31A2	9q32	-0.43	0.0115	0.143	Unaltered group
DDOST	1p36.12	0.21	0.0115	0.143	Altered group
UFM1	13q13.3	0.27	0.0115	0.143	Altered group
SOX11	2p25.2	-0.76	0.0115	0.143	Unaltered group
CHST11	12q23.3	-0.35	0.0115	0.143	Unaltered group
ZFPM1	16q24.2	-0.4	0.0116	0.143	Unaltered group
LINC01551	14q12	1.1	0.0116	0.144	Altered group
EPB41L1	20q11.23	-0.28	0.0117	0.145	Unaltered group
YIF1B	19q13.2	-0.22	0.0117	0.145	Unaltered group
CD7	17q25.3	-0.59	0.0117	0.145	Unaltered group
SLC30A6	2p22.3	0.26	0.0117	0.145	Altered group
CRHR1	17q21.31	-1	0.0118	0.145	Unaltered group
GNPDA1	5q31.3	0.25	0.0118	0.145	Altered group
SUSD1	9q31.3-q32	-0.51	0.0118	0.145	Unaltered group
TIGD6	5q32	0.18	0.0118	0.145	Altered group
COL26A1	7q22.1	-1.2	0.0118	0.145	Unaltered group
CHST3	10q22.1	-0.35	0.0118	0.146	Unaltered group
PIPOX	17q11.2	0.86	0.0118	0.146	Altered group
LCP1	13q14.13	-0.46	0.0119	0.146	Unaltered group
TTC27	2p22.3	0.17	0.0119	0.146	Altered group
LINC01096	4p15.33	-1.07	0.0119	0.146	Unaltered group
GALNT12	9q22.33	0.5	0.0119	0.146	Altered group
SHC3	9q22.1	-0.61	0.0119	0.146	Unaltered group
MYCBPAP	17q21.33	0.97	0.0119	0.146	Altered group
SDHAF4	6q13	0.45	0.0119	0.146	Altered group
FIZ1	19q13.42	-0.25	0.0119	0.146	Unaltered group
BMP8B	1p34.2	-0.89	0.0119	0.146	Unaltered group
GGCT	7p14.3	0.31	0.0119	0.146	Altered group
AKR7A2	1p36.13	0.21	0.012	0.146	Altered group
MITD1	2q11.2	0.26	0.012	0.146	Altered group
TAGLN3	3q13.2	-0.68	0.012	0.147	Unaltered group
TRIM4	7q22.1	0.52	0.012	0.147	Altered group
EPN1	19q13.42	-0.22	0.0121	0.147	Unaltered group
KANK3	19p13.2	-0.31	0.0121	0.147	Unaltered group
COA1	7p13	0.3	0.0121	0.147	Altered group
RGPD1	2p11.2	0.46	0.0122	0.148	Altered group
ASB7	15q26.3	0.14	0.0122	0.148	Altered group
GABBR2	9q22.33	-0.99	0.0122	0.148	Unaltered group
NR0B2	1p36.11	0.25	0.0122	0.148	Altered group
RAB3C	5q11.2	-1.26	0.0122	0.148	Unaltered group
HMGB1P1	20q13.31	0.24	0.0122	0.148	Altered group
DBT	1p21.2	0.21	0.0122	0.148	Altered group
RIOX2	3q11.2	0.43	0.0122	0.148	Altered group
FBXO39	17p13.1	0.93	0.0122	0.148	Altered group
GPALPP1	13q14.12	0.29	0.0123	0.149	Altered group
ZBTB22	6p21.32	-0.22	0.0123	0.149	Unaltered group
NR5A2	1q32.1	-0.62	0.0124	0.15	Unaltered group
PSKH1	16q22.1	-0.28	0.0124	0.15	Unaltered group
NDST1	5q33.1	-0.26	0.0124	0.15	Unaltered group
ITCH	20q11.22	0.21	0.0124	0.15	Altered group
MDFIC	7q31.1-q31.2	0.77	0.0125	0.15	Altered group
GRAMD1A	19q13.11	-0.23	0.0125	0.15	Unaltered group
HLA-DMA	6p21.32	-0.47	0.0125	0.151	Unaltered group
ARHGAP39	8q24.3	-0.39	0.0125	0.151	Unaltered group
PRSS16	6p22.1	0.82	0.0125	0.151	Altered group
ZC3H4	19q13.32	-0.27	0.0125	0.151	Unaltered group
TMEM173	5q31.2	-0.43	0.0125	0.151	Unaltered group
SLC45A3	1q32.1	-0.71	0.0125	0.151	Unaltered group
SNAP91	6q14.2	-1.33	0.0126	0.151	Unaltered group
TIE1	1p34.2	-0.46	0.0126	0.151	Unaltered group
RASGRF2	5q14.1	-0.58	0.0126	0.151	Unaltered group
MTHFD1L	6q25.1	-0.22	0.0126	0.151	Unaltered group
H2AFX	11q23.3	-0.37	0.0126	0.151	Unaltered group
MARCKSL1	1p35.1	-0.54	0.0126	0.151	Unaltered group
CRYBB2	22q11.23	-1	0.0126	0.151	Unaltered group
ERLEC1	2p16.2	0.24	0.0126	0.151	Altered group
PYCARD	16p11.2	-0.44	0.0126	0.151	Unaltered group
PLCXD2	3q13.2	-0.62	0.0126	0.151	Unaltered group
RECQL	12p12.1	0.17	0.0126	0.151	Altered group
PARD6G-AS1	18q23	-0.47	0.0127	0.151	Unaltered group
NFATC4	14q12	0.5	0.0127	0.151	Altered group
PHLDA1	12q21.2	-0.53	0.0127	0.151	Unaltered group
WDSUB1	2q24.2	0.32	0.0127	0.151	Altered group
PARVG	22q13.31	-0.41	0.0127	0.151	Unaltered group
LSAMP	3q13.31	-0.48	0.0127	0.151	Unaltered group
EPHB4	7q22.1	0.59	0.0128	0.152	Altered group
SIRT2	19q13.2	-0.5	0.0128	0.152	Unaltered group
PIP4K2A	10p12.2	-0.41	0.0128	0.152	Unaltered group
BMP5	6p12.1	1.1	0.0128	0.152	Altered group
CACNA1H	16p13.3	-0.76	0.0129	0.152	Unaltered group
MAPK8IP1	11p11.2	-0.44	0.0129	0.152	Unaltered group
ZNF860	3p23-p22.3	0.74	0.0129	0.153	Altered group
CTDP1	18q23	-0.27	0.0129	0.153	Unaltered group
ZNF653	19p13.2	-0.29	0.0129	0.153	Unaltered group
BAHCC1	17q25.3	-0.49	0.0129	0.153	Unaltered group
FOXD1	5q13.2	-0.71	0.013	0.153	Unaltered group
PODN	1p32.3	-0.71	0.013	0.154	Unaltered group
SH3GL3	15q25.2	-1.08	0.013	0.154	Unaltered group
ANKRD31	5q13.3	0.23	0.013	0.154	Altered group
SLC39A3	19p13.3	-0.29	0.0131	0.154	Unaltered group
SCYL3	1q24.2	0.17	0.0131	0.154	Altered group
MGAT3	22q13.1	-0.54	0.0131	0.154	Unaltered group
LHX4	1q25.2	-0.69	0.0131	0.154	Unaltered group
FSD1	19p13.3	-0.47	0.0132	0.155	Unaltered group
NR0B1	Xp21.2	-1.96	0.0132	0.155	Unaltered group
LINS1	15q26.3	0.3	0.0132	0.155	Altered group
PCDHA5	5q31.3	-0.94	0.0132	0.155	Unaltered group
ABCA13	7p12.3	0.99	0.0132	0.155	Altered group
GMCL2	5q35.3	0.39	0.0133	0.155	Altered group
VSIR	10q22.1	-0.46	0.0133	0.155	Unaltered group
GLYATL2	11q12.1	-1.38	0.0133	0.155	Unaltered group
PTH1R	3p21.31	-0.61	0.0133	0.156	Unaltered group
USH1C	11p15.1	-1.14	0.0133	0.156	Unaltered group
DEFB1	8p23.1	0.3	0.0133	0.156	Altered group
DPYSL3	5q32	-0.34	0.0134	0.156	Unaltered group
SCGN	6p22.2	0.98	0.0134	0.156	Altered group
LOC100130449	2q37.3	-0.44	0.0134	0.156	Unaltered group
MTIF2	2p16.1	0.21	0.0134	0.156	Altered group
ST3GAL2	16q22.1	-0.21	0.0135	0.157	Unaltered group
TNNC2	20q13.12	0.57	0.0135	0.157	Altered group
SMARCB1	22q11.23|22q11	-0.25	0.0135	0.157	Unaltered group
PNPLA8	7q31.1	0.29	0.0135	0.157	Altered group
NPR3	5p13.3	-1.15	0.0135	0.157	Unaltered group
ADGRF5	6p12.3	-0.42	0.0135	0.157	Unaltered group
HRC	19q13.33	-0.44	0.0135	0.157	Unaltered group
HCK	20q11.21	-0.5	0.0135	0.157	Unaltered group
HBA2	16p13.3	-1.25	0.0135	0.157	Unaltered group
KLHDC7B	22q13.33	-0.54	0.0135	0.157	Unaltered group
PIK3CD-AS1	1p36.22	-0.55	0.0135	0.157	Unaltered group
FIBCD1	9q34.12	-0.61	0.0136	0.157	Unaltered group
SYNGR2	17q25.3	-0.41	0.0136	0.157	Unaltered group
FAM53B	10q26.13	-0.33	0.0136	0.157	Unaltered group
CEBPA	19q13.11	-0.43	0.0136	0.157	Unaltered group
TNFRSF21	6p12.3	-0.51	0.0136	0.157	Unaltered group
FCGR1CP	1q21.1	-0.54	0.0136	0.157	Unaltered group
TFAM	10q21.1	0.27	0.0136	0.157	Altered group
BMT2	7q31.1	0.27	0.0136	0.157	Altered group
FBXO2	1p36.22	-0.67	0.0136	0.157	Unaltered group
SLC34A2	4p15.2	-1.3	0.0137	0.158	Unaltered group
SPOCK1	5q31.2	-0.7	0.0137	0.158	Unaltered group
FAM78A	9q34.13	-0.33	0.0137	0.158	Unaltered group
HIST1H4E	6p22.2	-1.28	0.0137	0.158	Unaltered group
USPL1	13q12.3	0.29	0.0138	0.158	Altered group
GNGT2	17q21.32	-0.5	0.0138	0.158	Unaltered group
YWHAG	7q11.23	0.19	0.0138	0.158	Altered group
PAXIP1-AS1	7q36.2	0.28	0.0138	0.158	Altered group
BZW1	2q33.1	0.21	0.0138	0.158	Altered group
KRR1	12q21.2	0.21	0.0138	0.158	Altered group
TERF2	16q22.1	-0.16	0.0138	0.158	Unaltered group
XRCC3	14q32.33	0.34	0.0138	0.158	Altered group
INTS14	15q22.31	0.22	0.0138	0.158	Altered group
CSF3R	1p34.3	-0.48	0.0138	0.158	Unaltered group
AP2B1	17q12	-0.2	0.0139	0.158	Unaltered group
NBPF3	1p36.12	0.53	0.0139	0.159	Altered group
ZMYND12	1p34.2	0.79	0.0139	0.159	Altered group
MAL	2q11.1	-0.95	0.014	0.159	Unaltered group
TSSC2	11p15.4	0.75	0.014	0.159	Altered group
C2CD3	11q13.4	-0.21	0.014	0.159	Unaltered group
BARHL1	9q34.13	-1.02	0.014	0.159	Unaltered group
CARD10	22q13.1	-0.51	0.014	0.16	Unaltered group
POU2F2	19q13.2	-0.44	0.0141	0.16	Unaltered group
R3HDM4	19p13.3	-0.21	0.0141	0.16	Unaltered group
BUD31	7q22.1	0.37	0.0141	0.16	Altered group
HIRA	22q11.21	-0.29	0.0141	0.16	Unaltered group
RPS6KL1	14q24.3	-0.58	0.0141	0.16	Unaltered group
LOC341056	11q24.1	0.42	0.0141	0.16	Altered group
ETAA1	2p14	0.21	0.0142	0.16	Altered group
FH	1q43	0.17	0.0142	0.16	Altered group
PRKRIP1	7q22.1	0.26	0.0142	0.16	Altered group
TAF1B	2p25.1	0.19	0.0142	0.16	Altered group
TRAPPC9	8q24.3	-0.25	0.0142	0.16	Unaltered group
STYXL1	7q11.23	0.42	0.0143	0.16	Altered group
2021-03-01	4q32.2-q32.3	-0.57	0.0143	0.16	Unaltered group
SAMD11	1p36.33	-0.98	0.0143	0.16	Unaltered group
RASSF8	12p12.1	0.47	0.0143	0.16	Altered group
FUT4	11q21	-0.26	0.0143	0.16	Unaltered group
GFI1B	9q34.13	-1.08	0.0143	0.16	Unaltered group
CPPED1	16p13.12	-0.36	0.0143	0.16	Unaltered group
APOLD1	12p13.1	-0.43	0.0143	0.16	Unaltered group
TMEM257	Xq27.3	-0.89	0.0143	0.16	Unaltered group
CYREN	7q33	0.23	0.0143	0.161	Altered group
CYCS	7p15.3	0.32	0.0144	0.161	Altered group
RGS1	1q31.2	-0.66	0.0144	0.161	Unaltered group
IARS2	1q41	0.17	0.0144	0.161	Altered group
TBXAS1	7q34	-0.46	0.0144	0.161	Unaltered group
ATRNL1	10q25.3	-0.84	0.0144	0.161	Unaltered group
GSG1L	16p12.1	-0.62	0.0145	0.162	Unaltered group
SH3BP1	22q13.1	-0.3	0.0145	0.162	Unaltered group
ZFYVE21	14q32.33	0.39	0.0145	0.162	Altered group
RNF133	7q31.32	0.38	0.0145	0.162	Altered group
AOC3	17q21.31	-0.59	0.0146	0.162	Unaltered group
VARS	6p21.33	-0.27	0.0146	0.162	Unaltered group
S100A3	1q21.3	-0.74	0.0146	0.162	Unaltered group
FAM107B	10p13	-0.44	0.0146	0.162	Unaltered group
MBNL3	Xq26.2	-0.58	0.0146	0.162	Unaltered group
CNTNAP5	2q14.3	-1.26	0.0146	0.162	Unaltered group
ECI2	6p25.2	0.25	0.0146	0.162	Altered group
RHBDF2	17q25.1	-0.4	0.0147	0.162	Unaltered group
LINC00346	13q34	-0.6	0.0147	0.162	Unaltered group
GLI2	2q14.2	0.67	0.0147	0.162	Altered group
HSPB6	19q13.12	0.68	0.0147	0.162	Altered group
GALNT15	3p25.1	-0.47	0.0147	0.162	Unaltered group
ARMC4	10p12.1	1.17	0.0147	0.162	Altered group
CSPG5	3p21.31	-0.56	0.0147	0.162	Unaltered group
EIF4A2	3q27.3	0.27	0.0147	0.162	Altered group
SFTPC	8p21.3	-0.7	0.0147	0.162	Unaltered group
FUT1	19q13.33	-0.43	0.0147	0.162	Unaltered group
ZRSR2	Xp22.2	0.25	0.0148	0.163	Altered group
EXO1	1q43	-0.43	0.0148	0.163	Unaltered group
IMMP2L	7q31.1	0.43	0.0148	0.163	Altered group
ACTG2	2p13.1	-0.84	0.0148	0.163	Unaltered group
TBCD	17q25.3	-0.17	0.0149	0.163	Unaltered group
VWA1	1p36.33	-0.43	0.0149	0.163	Unaltered group
ANO4	12q23.1	-1	0.0149	0.163	Unaltered group
PRPF3	1q21.2	0.24	0.0149	0.163	Altered group
TRIM10	6p22.1	0.14	0.0149	0.163	Altered group
RPS6KA1	1p36.11	-0.29	0.0149	0.163	Unaltered group
VDAC3	8p11.21	0.25	0.0149	0.163	Altered group
CAMKV	3p21.31	-0.78	0.015	0.164	Unaltered group
STON1	2p16.3	-0.5	0.015	0.164	Unaltered group
USF2	19q13.12	-0.16	0.015	0.164	Unaltered group
ADAMTS16	5p15.32	-0.96	0.015	0.164	Unaltered group
SLC4A4	4q13.3	0.67	0.015	0.164	Altered group
GMPR2	14q12	0.26	0.015	0.164	Altered group
ZNF596	8p23.3	0.39	0.0151	0.164	Altered group
CDCA5	11q13.1	-0.43	0.0151	0.164	Unaltered group
CYP3A4	7q22.1	0.3	0.0151	0.164	Altered group
SCG3	15q21.2	-0.69	0.0151	0.164	Unaltered group
METTL3	14q11.2	0.29	0.0151	0.164	Altered group
DAZL	3p24.3	0.27	0.0151	0.164	Altered group
PRAG1	8p23.1	0.34	0.0151	0.164	Altered group
ME3	11q14.2	-0.23	0.0151	0.164	Unaltered group
LGR4	11p14.1	0.42	0.0152	0.164	Altered group
FAM20A	17q24.2	-0.76	0.0152	0.165	Unaltered group
DUSP26	8p12	-0.81	0.0152	0.165	Unaltered group
GPBP1L1	1p34.1	0.15	0.0152	0.165	Altered group
FOPNL	16p13.11	0.27	0.0153	0.165	Altered group
HES6	2q37.3	-0.64	0.0153	0.165	Unaltered group
ATPAF1	1p33	0.3	0.0153	0.165	Altered group
ACVRL1	12q13.13	-0.43	0.0153	0.165	Unaltered group
CACNA1E	1q25.3	-0.85	0.0153	0.165	Unaltered group
BCL2A1	15q25.1	-0.67	0.0153	0.165	Unaltered group
GFM2	5q13.3	0.25	0.0153	0.165	Altered group
PPA2	4q24	0.24	0.0153	0.165	Altered group
CACNG7	19q13.42	-0.53	0.0154	0.165	Unaltered group
NIT2	3q12.2	0.23	0.0154	0.165	Altered group
CD1B	1q23.1	0.2	0.0154	0.166	Altered group
PEX11B	1q21.1	0.18	0.0154	0.166	Altered group
HNF1A	12q24.31	-0.31	0.0154	0.166	Unaltered group
PAPSS2	10q23.2-q23.31	-0.37	0.0155	0.166	Unaltered group
PTPN6	12p13.31	-0.36	0.0155	0.166	Unaltered group
ARAP1	11q13.4	-0.23	0.0155	0.167	Unaltered group
CXCL14	5q31.1	1.12	0.0155	0.167	Altered group
TAF9	5q13.2	0.26	0.0155	0.167	Altered group
LMTK3	19q13.33	-0.42	0.0156	0.167	Unaltered group
CADM1	11q23.3	0.31	0.0156	0.167	Altered group
KCNS3	2p24.2	-0.7	0.0156	0.167	Unaltered group
CYTH4	22q13.1	-0.47	0.0156	0.167	Unaltered group
BAZ1B	7q11.23	0.25	0.0156	0.167	Altered group
CIAO1	2q11.2	0.13	0.0157	0.167	Altered group
PCSK2	20p12.1	-1.26	0.0157	0.167	Unaltered group
KCNJ12	17p11.2	-0.72	0.0157	0.168	Unaltered group
COG6	13q14.11	0.26	0.0157	0.168	Altered group
DNAJC10	2q32.1	0.14	0.0158	0.168	Altered group
DYRK1B	19q13.2	-0.26	0.0158	0.168	Unaltered group
FABP2	4q26	0.1	0.0158	0.168	Altered group
CPNE3	8q21.3	0.24	0.0158	0.168	Altered group
TCAP	17q12	-0.36	0.0158	0.168	Unaltered group
MIPEP	13q12.12	0.34	0.0158	0.168	Altered group
EFEMP1	2p16.1	0.58	0.0158	0.168	Altered group
LOC148709	1q32.1	-0.74	0.0158	0.168	Unaltered group
C11ORF54	11q21	0.26	0.0158	0.168	Altered group
ADGRE1	19p13.3-p13.2	-0.93	0.0159	0.168	Unaltered group
SLC45A4	8q24.3	-0.33	0.0159	0.168	Unaltered group
FAM220A	7p22.1	0.2	0.0159	0.168	Altered group
RAD21L1	20p13	0.11	0.0159	0.168	Altered group
RSU1	10p13	-0.21	0.0159	0.168	Unaltered group
AFAP1L2	10q25.3	-0.77	0.016	0.169	Unaltered group
EIF5	14q32.32	0.29	0.016	0.169	Altered group
PCDHA3	5q31.3	-1.48	0.016	0.169	Unaltered group
RGS19	20q13.33	-0.33	0.016	0.169	Unaltered group
ABCA3	16p13.3	-0.35	0.016	0.169	Unaltered group
OSCP1	1p34.3	0.38	0.0161	0.17	Altered group
CD24	6q21	-1.03	0.0161	0.17	Unaltered group
SHB	9p13.1	-0.51	0.0161	0.17	Unaltered group
MTSS1	8q24.13	-0.58	0.0162	0.17	Unaltered group
GPSM1	9q34.3	-0.46	0.0162	0.17	Unaltered group
CADM4	19q13.31	-0.31	0.0162	0.17	Unaltered group
CDCA8	1p34.3	-0.42	0.0162	0.17	Unaltered group
ARPC1A	7q22.1	0.33	0.0162	0.17	Altered group
RAVER1	19p13.2	-0.26	0.0162	0.17	Unaltered group
DACT3	19q13.32	-0.24	0.0162	0.17	Unaltered group
IFT22	7q22.1	0.4	0.0162	0.17	Altered group
PIK3R5	17p13.1	-0.46	0.0162	0.17	Unaltered group
SASH3	Xq26.1	-0.47	0.0163	0.17	Unaltered group
UNC13D	17q25.1	-0.39	0.0163	0.17	Unaltered group
TBC1D10B	16p11.2	-0.15	0.0163	0.17	Unaltered group
BBS2	16q13	0.29	0.0163	0.17	Altered group
SMOC2	6q27	-0.71	0.0163	0.17	Unaltered group
SRXN1	20p13	0.36	0.0163	0.17	Altered group
HFE	6p22.2	0.71	0.0163	0.17	Altered group
STC2	5q35.2	-0.75	0.0163	0.17	Unaltered group
SIGLEC10	19q13.41	-0.68	0.0163	0.17	Unaltered group
VAT1	17q21.31	-0.3	0.0164	0.17	Unaltered group
FAM227B	15q21.2	0.5	0.0164	0.171	Altered group
TTC1	5q33.3	0.2	0.0164	0.171	Altered group
C2CD4D-AS1	1q21.3	0.7	0.0164	0.171	Altered group
IFT43	14q24.3	0.35	0.0164	0.171	Altered group
ZNF107	7q11.21	0.29	0.0164	0.171	Altered group
ADGRE2	19p13.12	-0.52	0.0164	0.171	Unaltered group
ZC3H15	2q32.1	0.19	0.0164	0.171	Altered group
RSL1D1	16p13.13	0.2	0.0165	0.171	Altered group
PLA2G15	16q22.1	-0.27	0.0165	0.171	Unaltered group
APOL4	22q12.3	-0.77	0.0165	0.171	Unaltered group
ACTR1A	10q24.32	-0.23	0.0165	0.171	Unaltered group
TMEM267	5p12	0.27	0.0166	0.172	Altered group
NOTCH1	9q34.3	-0.47	0.0166	0.172	Unaltered group
SPATS2L	2q33.1	0.24	0.0166	0.172	Altered group
TSPYL4	6q22.1	-0.29	0.0166	0.172	Unaltered group
SLC22A23	6p25.2	-0.31	0.0166	0.172	Unaltered group
PDK4	7q21.3	-0.93	0.0167	0.172	Unaltered group
MCM5	22q12.3	-0.29	0.0167	0.172	Unaltered group
BCL7B	7q11.23	0.26	0.0167	0.172	Altered group
CYP21A2	6p21.33	-0.68	0.0167	0.172	Unaltered group
CDK5	7q36.1	0.31	0.0167	0.172	Altered group
KLHDC1	14q21.3	0.43	0.0167	0.172	Altered group
CRYAB	11q23.1	-0.85	0.0168	0.173	Unaltered group
LMNB1	5q23.2	-0.43	0.0168	0.173	Unaltered group
GRK5	10q26.11	-0.33	0.0168	0.173	Unaltered group
CHAF1A	19p13.3	-0.4	0.0168	0.173	Unaltered group
NDEL1	17p13.1	0.18	0.0168	0.173	Altered group
C6ORF15	6p21.33	1.52	0.0169	0.173	Altered group
NMU	4q12	-1.12	0.0169	0.174	Unaltered group
TUBA4A	2q35	0.62	0.0169	0.174	Altered group
FOXF2	6p25.3	-0.59	0.0169	0.174	Unaltered group
TLN1	9p13.3	-0.32	0.017	0.174	Unaltered group
PWWP3A	19p13.3	-0.27	0.017	0.174	Unaltered group
STX16	20q13.32	0.28	0.017	0.174	Altered group
SPPL3	12q24.31	-0.17	0.017	0.174	Unaltered group
COPS6	7q22.1	0.26	0.017	0.174	Altered group
ZNF630	Xp11.23	0.32	0.017	0.174	Altered group
TSNAX	1q42.2	0.23	0.017	0.174	Altered group
MME	3q25.2	-1.07	0.0171	0.174	Unaltered group
CCR5	3p21.31	-0.57	0.0171	0.174	Unaltered group
SLC5A11	16p12.1	-1.35	0.0171	0.174	Unaltered group
EFNA4	1q21.3	0.39	0.0171	0.174	Altered group
VAX2	2p13.3	-0.74	0.0171	0.174	Unaltered group
ID4	6p22.3	-0.44	0.0171	0.174	Unaltered group
RNF115	1q21.1	0.15	0.0172	0.175	Altered group
PRR18	6q27	-0.59	0.0172	0.175	Unaltered group
HES5	1p36.32	-0.94	0.0172	0.175	Unaltered group
ZMAT4	8p11.21	1.05	0.0172	0.175	Altered group
CD46	1q32.2	0.24	0.0172	0.175	Altered group
LRRC8C	1p22.2	-0.23	0.0172	0.175	Unaltered group
ZNF117	7q11.21	0.35	0.0173	0.175	Altered group
MRPS27	5q13.2	0.18	0.0173	0.175	Altered group
NANS	9q22.33	-0.21	0.0174	0.175	Unaltered group
P2RX7	12q24.31	-0.75	0.0174	0.175	Unaltered group
SSB	2q31.1	0.17	0.0174	0.175	Altered group
UNC50	2q11.2	0.25	0.0174	0.175	Altered group
ITGA11	15q23	-0.47	0.0174	0.175	Unaltered group
TTLL2	6q27	-0.65	0.0174	0.175	Unaltered group
TAS1R2	1p36.13	0.09	0.0174	0.175	Altered group
CLCNKB	1p36.13	0.77	0.0174	0.175	Altered group
MICAL3	22q11.21	-0.46	0.0174	0.175	Unaltered group
GJC1	17q21.31	-0.32	0.0174	0.175	Unaltered group
2021-03-07	2q24.2	0.18	0.0174	0.175	Altered group
DTNB	2p23.3	-0.18	0.0174	0.176	Unaltered group
MLLT10	10p12.31	0.29	0.0175	0.176	Altered group
PCDH11X	Xq21.31	-1.62	0.0175	0.176	Unaltered group
CUEDC1	17q22	-0.24	0.0175	0.176	Unaltered group
ENPEP	4q25	-0.61	0.0175	0.176	Unaltered group
SP3	2q31.1	0.14	0.0175	0.176	Altered group
TST	22q12.3	0.3	0.0175	0.176	Altered group
OR8S1	12q13.11	0.09	0.0175	0.176	Altered group
HYKK	15q25.1	0.56	0.0175	0.176	Altered group
IFI30	19p13.11	-0.55	0.0176	0.176	Unaltered group
FGF13	Xq26.3-q27.1	-1.11	0.0176	0.176	Unaltered group
NECAB2	16q23.3	-0.82	0.0176	0.176	Unaltered group
PLP1	Xq22.2	-0.94	0.0176	0.176	Unaltered group
MXRA5	Xp22.33	-0.86	0.0176	0.176	Unaltered group
SLCO3A1	15q26.1	-0.53	0.0177	0.176	Unaltered group
SBDS	7q11.21	0.27	0.0177	0.177	Altered group
LINC00336	6p21.31	0.2	0.0177	0.177	Altered group
MICOS10	1p36.13	0.22	0.0177	0.177	Altered group
OLFML2A	9q33.3	-0.59	0.0177	0.177	Unaltered group
HIGD1B	17q21.31	-0.58	0.0178	0.177	Unaltered group
MNX1	7q36.3	-1.46	0.0178	0.177	Unaltered group
KDM4B	19p13.3	-0.32	0.0178	0.177	Unaltered group
CHRM1	11q12.3	-1	0.0178	0.177	Unaltered group
ARL4D	17q21.31	0.46	0.0178	0.177	Altered group
LINC00475	9q22.31	1.01	0.0178	0.177	Altered group
EBI3	19p13.3	-0.52	0.0179	0.178	Unaltered group
CD53	1p13.3	-0.44	0.0179	0.178	Unaltered group
TMEM260	14q22.3	0.27	0.0179	0.178	Altered group
CDKL3	5q31.1	0.4	0.0179	0.178	Altered group
RNF182	6p23	-0.54	0.0179	0.178	Unaltered group
SATB1	3p24.3	-0.5	0.0179	0.178	Unaltered group
PROSER2	10p14	-0.49	0.0179	0.178	Unaltered group
PSMC6	14q22.1	0.24	0.0179	0.178	Altered group
LINC00312	3p25.3	-0.37	0.0179	0.178	Unaltered group
SMYD4	17p13.3	0.29	0.018	0.178	Altered group
CDC23	5q31.2	0.12	0.018	0.178	Altered group
LRRC8A	9q34.11	-0.34	0.018	0.178	Unaltered group
TRMT10C	3q12.3	0.23	0.018	0.178	Altered group
SLCO4A1-AS1	20q13.33	-1.05	0.0181	0.178	Unaltered group
LARP7	4q25	0.21	0.0181	0.178	Altered group
HUS1B	6p25.3	-0.51	0.0181	0.178	Unaltered group
MED31	17p13.1	0.35	0.0181	0.178	Altered group
NINJ1	9q22.31	-0.32	0.0181	0.178	Unaltered group
RNF208	9q34.3	-0.38	0.0181	0.178	Unaltered group
KRT84	12q13.13	0.13	0.0181	0.178	Altered group
LARP4	12q13.12	0.21	0.0181	0.178	Altered group
ESS2	22q11.21|22q11.2	-0.22	0.0181	0.178	Unaltered group
MFSD13A	10q24.32	-0.27	0.0181	0.178	Unaltered group
CLCA1	1p22.3	0.1	0.0182	0.178	Altered group
MLYCD	16q23.3	-0.24	0.0182	0.178	Unaltered group
RAI2	Xp22.13	-0.54	0.0182	0.179	Unaltered group
STK11	19p13.3	-0.24	0.0182	0.179	Unaltered group
CSRP2	12q21.2	0.52	0.0183	0.179	Altered group
OXA1L	14q11.2	0.26	0.0183	0.179	Altered group
PIP4P2	8q21.3	0.26	0.0183	0.179	Altered group
DHFR	5q14.1	-0.27	0.0183	0.179	Unaltered group
PDIA4	7q36.1	0.35	0.0183	0.179	Altered group
TARS2	1q21.2	0.15	0.0183	0.179	Altered group
GRM8	7q31.33	-0.48	0.0183	0.179	Unaltered group
EAPP	14q13.1	0.26	0.0183	0.179	Altered group
WDR18	19p13.3	-0.32	0.0184	0.179	Unaltered group
SERPINB7	18q21.33	0.26	0.0184	0.179	Altered group
PCDH12	5q31.3	-0.57	0.0184	0.179	Unaltered group
POC5	5q13.3	0.2	0.0184	0.179	Altered group
TMEM67	8q22.1	0.43	0.0184	0.179	Altered group
DOK3	5q35.3	-0.43	0.0184	0.179	Unaltered group
TAF6L	11q12.3	-0.18	0.0184	0.179	Unaltered group
DDX55	12q24.31	0.25	0.0184	0.179	Altered group
OGDHL	10q11.23	1	0.0184	0.179	Altered group
RADX	Xq22.3	-0.94	0.0185	0.18	Unaltered group
PRPF39	14q21.2	0.33	0.0186	0.181	Altered group
PIGQ	16p13.3	-0.22	0.0186	0.181	Unaltered group
SKA1	18q21.1	-0.41	0.0186	0.181	Unaltered group
ARHGAP4	Xq28	-0.39	0.0187	0.181	Unaltered group
GDI1	Xq28	-0.18	0.0187	0.181	Unaltered group
SIKE1	1p13.2	0.14	0.0187	0.181	Altered group
USP22	17p11.2	-0.22	0.0187	0.181	Unaltered group
GPRIN3	4q22.1	-0.52	0.0187	0.181	Unaltered group
GNA15	19p13.3	-0.52	0.0187	0.181	Unaltered group
TRPM2	21q22.3	-0.42	0.0187	0.181	Unaltered group
SPTLC1	9q22.31	0.19	0.0187	0.181	Altered group
COX18	4q13.3	0.22	0.0188	0.181	Altered group
RAP2A	13q32.1	-0.41	0.0188	0.181	Unaltered group
SLC18A3	10q11.23	-1.66	0.0188	0.181	Unaltered group
STYX	14q22.1	0.25	0.0188	0.182	Altered group
ALKAL1	8q11.23	0.14	0.0188	0.182	Altered group
ARHGAP9	12q13.3	-0.39	0.0189	0.182	Unaltered group
C5ORF30	5q21.1	-0.28	0.0189	0.182	Unaltered group
ZNF883	9q32	-0.33	0.0189	0.182	Unaltered group
PIEZO1	16q24.3	-0.36	0.0189	0.182	Unaltered group
LIPF	10q23.31	0.2	0.0189	0.182	Altered group
FLNB	3p14.3	-0.42	0.0189	0.182	Unaltered group
NCLN	19p13.3	-0.23	0.0189	0.182	Unaltered group
SMS	Xp22.11	0.28	0.019	0.182	Altered group
MYNN	3q26.2	0.21	0.019	0.182	Altered group
KREMEN2	16p13.3	-0.63	0.019	0.182	Unaltered group
NGDN	14q11.2	0.26	0.019	0.182	Altered group
PPCS	1p34.2	0.4	0.019	0.182	Altered group
MYCT1	6q25.2	-0.44	0.019	0.182	Unaltered group
NPSR1	7p14.3	-1.13	0.019	0.182	Unaltered group
CDK5R1	17q11.2	-0.52	0.0191	0.182	Unaltered group
TAGAP	6q25.3	-0.46	0.0191	0.182	Unaltered group
RPP14	3p14.3	0.18	0.0191	0.182	Altered group
KATNB1	16q21	-0.25	0.0191	0.182	Unaltered group
BAG6	6p21.33	-0.17	0.0191	0.182	Unaltered group
ABHD11	7q11.23	0.32	0.0192	0.183	Altered group
ERRFI1	1p36.23	0.47	0.0192	0.183	Altered group
CCDC3	10p13	-0.59	0.0192	0.183	Unaltered group
DEF6	6p21.31	-0.41	0.0192	0.183	Unaltered group
LRRC24	8q24.3	-0.53	0.0192	0.183	Unaltered group
CHRNE	17p13.2	-0.56	0.0192	0.183	Unaltered group
FAM131A	3q27.1	0.24	0.0192	0.183	Altered group
HNRNPM	19p13.2	-0.27	0.0192	0.183	Unaltered group
KRT13	17q21.2	0.24	0.0192	0.183	Altered group
AP3B2	15q25.2	-0.49	0.0193	0.184	Unaltered group
PLEKHH1	14q24.1	-0.7	0.0193	0.184	Unaltered group
EIF2AK4	15q15.1	0.25	0.0193	0.184	Altered group
LINC00488	3q13.13	0.81	0.0193	0.184	Altered group
CALM2	2p21	0.27	0.0194	0.184	Altered group
FAXC	6q16.2	-0.39	0.0194	0.184	Unaltered group
HIP1R	12q24.31	-0.49	0.0194	0.184	Unaltered group
CFAP46	10q26.3	0.55	0.0195	0.184	Altered group
RAP1GAP	1p36.12	-0.63	0.0195	0.185	Unaltered group
ARL8A	1q32.1	-0.15	0.0195	0.185	Unaltered group
CNN2	19p13.3	-0.72	0.0195	0.185	Unaltered group
NSMCE3	15q13.1	0.15	0.0195	0.185	Altered group
TOP2A	17q21.2	-0.5	0.0196	0.185	Unaltered group
CPLANE2	1p36.13	0.41	0.0196	0.185	Altered group
SH3GL1	19p13.3	-0.22	0.0196	0.185	Unaltered group
PTPRVP	1q32.1	0.64	0.0196	0.185	Altered group
SPESP1	15q23	-0.78	0.0196	0.185	Unaltered group
FAM155B	Xq13.1	-0.81	0.0196	0.185	Unaltered group
IL27	16p12.1-p11.2	-0.55	0.0196	0.185	Unaltered group
HAO1	20p12.3	0.41	0.0196	0.185	Altered group
GSAP	7q11.23	0.55	0.0197	0.185	Altered group
HAPLN2	1q23.1	-1.14	0.0197	0.185	Unaltered group
TOR4A	9q34.3	-0.44	0.0197	0.185	Unaltered group
SMARCA4	19p13.2	-0.39	0.0197	0.185	Unaltered group
IL31RA	5q11.2	0.51	0.0197	0.185	Altered group
LRP2	2q31.1	-1.1	0.0197	0.185	Unaltered group
TRMT10A	4q23	0.31	0.0197	0.185	Altered group
DPP10	2q14.1	-1.49	0.0198	0.185	Unaltered group
IGF1	12q23.2	-0.55	0.0198	0.185	Unaltered group
CYP1B1-AS1	2p22.2	0.56	0.0198	0.185	Altered group
LHX9	1q31.3	-1.03	0.0198	0.185	Unaltered group
MIER2	19p13.3	-0.24	0.0198	0.186	Unaltered group
NRK	Xq22.3	0.52	0.0199	0.186	Altered group
REP15	12p11.22	-0.72	0.02	0.187	Unaltered group
FLI1	11q24.3	-0.27	0.02	0.187	Unaltered group
ABHD17A	19p13.3	-0.26	0.0201	0.188	Unaltered group
CLINT1	5q33.3	0.15	0.0201	0.188	Altered group
SDHB	1p36.13	0.21	0.0201	0.188	Altered group
SLBP	4p16.3	0.2	0.0201	0.188	Altered group
PHTF2	7q11.23-q21.11	0.23	0.0201	0.188	Altered group
ITGA9	3p22.2	-0.56	0.0201	0.188	Unaltered group
PECR	2q35	0.29	0.0202	0.188	Altered group
LINC02447	4p16.1	0.86	0.0202	0.188	Altered group
PAG1	8q21.13	-0.28	0.0202	0.188	Unaltered group
CASTOR3	7q22.1	-0.31	0.0202	0.188	Unaltered group
TYW3	1p31.1	0.21	0.0202	0.188	Altered group
C20ORF204	20q13.33	-0.53	0.0202	0.188	Unaltered group
ANKRD20A3	9q21.11	-0.87	0.0202	0.188	Unaltered group
TDGF1P3	Xq23	0.42	0.0203	0.188	Altered group
HSPA8	11q24.1	0.24	0.0203	0.188	Altered group
TNFRSF11A	18q21.33	-0.57	0.0203	0.188	Unaltered group
SRI	7q21.12	0.35	0.0203	0.188	Altered group
GPR132	14q32.33	-0.45	0.0204	0.189	Unaltered group
FCER1G	1q23.3	-0.43	0.0204	0.189	Unaltered group
DBP	19q13.33	0.4	0.0204	0.189	Altered group
ZNF407	18q22.3	-0.31	0.0204	0.189	Unaltered group
NPNT	4q24	1	0.0204	0.189	Altered group
CDC73	1q31.2	0.17	0.0205	0.189	Altered group
SLC30A7	1p21.2	0.17	0.0205	0.189	Altered group
SNAPC1	14q23.2	0.33	0.0205	0.189	Altered group
ZFR2	19p13.3	-1.04	0.0206	0.19	Unaltered group
PUS10	2p16.1-p15	0.28	0.0207	0.191	Altered group
ARRB2	17p13.2	-0.24	0.0207	0.191	Unaltered group
DNMT1	19p13.2	-0.33	0.0207	0.191	Unaltered group
[truncated: 17,308 more rows]

## Sheet: GBM-protein
Gene	Cytoband	logFC	p-Value	FDR	Higher expression in
RICTOR_PT1135	2q31.1	-0.1	0.002171	0.443	Unaltered group
SYK	9q22.2	-0.27	0.0181	0.976	Unaltered group
FASN	17q25.3	0.23	0.0276	0.976	Altered group
NDRG1_PT346	22q11.21	-0.21	0.029	0.976	Unaltered group
MYC	8q24.21	-0.11	0.0333	0.976	Unaltered group
DIABLO	12q24.31	0.11	0.0407	0.976	Altered group
MET_PY1235	11q13	-0.04	0.0422	0.976	Unaltered group
RAB25	1q22	0.13	0.0492	0.976	Altered group
CDKN1B	12p13.1	-0.09	0.0622	0.976	Unaltered group
MSH6	2p16.3	0.12	0.0646	0.976	Altered group
MAP2K1_PS217_S221	5q21-q22	-0.09	0.0776	0.976	Unaltered group
YAP1_PS127	20q12-q13	-0.18	0.0811	0.976	Unaltered group
FOXM1	12p13.33	0.09	0.0842	0.976	Altered group
CDKN1B_PT198	Xp11.4-p11.2	-0.04	0.0874	0.976	Unaltered group
BAP1	3p21.1	0.1	0.0878	0.976	Altered group
AKT1S1_PT246	17q23.1	-0.05	0.0905	0.976	Unaltered group
EIF4E	4q23	0.05	0.0936	0.976	Altered group
PXN	12q24.23	0.09	0.0985	0.976	Altered group
CHEK2_PT68	1p32-p31	-0.06	0.112	0.976	Unaltered group
XRCC5	2q35	0.12	0.117	0.976	Altered group
MYH9_PS1943	10q11.22	0.11	0.118	0.976	Altered group
YWHAZ	8q22.3	-0.06	0.121	0.976	Unaltered group
PECAM1	17q23.3	-0.06	0.13	0.976	Unaltered group
CCNB1	5q13.2	0.15	0.13	0.976	Altered group
ARID1A	1p36.11	0.05	0.134	0.976	Altered group
STK11	19p13.3	-0.06	0.136	0.976	Unaltered group
PDCD4	10q25.2	-0.08	0.144	0.976	Unaltered group
CHEK1_PS345	5p12	0.04	0.147	0.976	Altered group
CLDN7	17p13.1	-0.08	0.148	0.976	Unaltered group
PRKAA1	5p13.1	-0.05	0.158	0.976	Unaltered group
RB1_PS807_S811	5q21-q22	0.15	0.16	0.976	Altered group
ESR1_PS118	11q24.2	0.04	0.161	0.976	Altered group
YWHAE	17p13.3	-0.04	0.169	0.976	Unaltered group
RPS6KA1_PT359_S363	5q21-q22	-0.07	0.174	0.976	Unaltered group
NFKB1_PS536	16p11.2	-0.12	0.178	0.976	Unaltered group
CASP7	10q25.3	-0.07	0.195	0.976	Unaltered group
KIT	4q12	0.09	0.197	0.976	Altered group
LCK	1p35.2	-0.07	0.199	0.976	Unaltered group
CCNE2	8q22.1	0.05	0.209	0.976	Altered group
EEF2K	16p12.2	0.09	0.212	0.976	Altered group
BIRC2	11q22.2	0.05	0.214	0.976	Altered group
RAD51	15q15.1	-0.08	0.22	0.976	Unaltered group
XRCC1	19q13.31	0.05	0.232	0.976	Altered group
PGR	11q22.1	-0.02	0.24	0.976	Unaltered group
PRKAA1_PT172	19q13.1-q13.2	-0.09	0.25	0.976	Unaltered group
BID	22q11.21	-0.04	0.251	0.976	Unaltered group
NRG1	8p12	-0.05	0.265	0.976	Unaltered group
MAP2K1	15q22.31	0.07	0.267	0.976	Altered group
CDKN1A	6p21.2	-0.05	0.268	0.976	Unaltered group
MAPK1_PT202_Y204	5q21-q22	-0.13	0.275	0.976	Unaltered group
MAPK3_PT202_Y204	5q21-q22	-0.13	0.275	0.976	Unaltered group
BRCA2	13q13.1	0.03	0.276	0.976	Altered group
IGFBP2	2q35	-0.16	0.276	0.976	Unaltered group
GAPDH	12p13.31	0.15	0.282	0.976	Altered group
RPTOR	17q25.3	0.05	0.286	0.976	Altered group
PRKCA_PS657	4q24	0.1	0.287	0.976	Altered group
MTOR	1p36.22	0.06	0.289	0.976	Altered group
ETS1	11q24.3	-0.12	0.292	0.976	Unaltered group
ERRFI1	1p36.23	-0.04	0.3	0.976	Unaltered group
CDH3	16q22.1	-0.03	0.302	0.976	Unaltered group
PREX1	20q13.13	0.11	0.321	0.976	Altered group
MAPK9	5q35.3	0.04	0.325	0.976	Altered group
TIGAR	12p13.32	-0.05	0.325	0.976	Unaltered group
STAT5A	17q21.2	-0.07	0.328	0.976	Unaltered group
SRC_PY527	9p21	-0.07	0.329	0.976	Unaltered group
CTNNB1	3p22.1	-0.1	0.33	0.976	Unaltered group
CHEK2	22q12.1	0.05	0.333	0.976	Altered group
TP53	17p13.1	0.05	0.334	0.976	Altered group
YBX1_PS102	20q12-q13	-0.03	0.335	0.976	Unaltered group
SMAD1	4q31.21	-0.06	0.351	0.976	Unaltered group
ITGA2	5q11.2	-0.05	0.354	0.976	Unaltered group
MRE11	11q21	-0.03	0.354	0.976	Unaltered group
ERBB2	17q12	-0.06	0.363	0.976	Unaltered group
EIF4EBP1_PT70	17q21	-0.03	0.369	0.976	Unaltered group
GSK3A	19q13.2	0.05	0.372	0.976	Altered group
GSK3B	3q13.33	0.05	0.372	0.976	Altered group
GAB2	11q14.1	-0.06	0.383	0.976	Unaltered group
ACACA_PS79	3q13.3	0.07	0.391	0.976	Altered group
ACACB_PS79	8p11.1	0.07	0.391	0.976	Altered group
CDH2	18q12.1	-0.05	0.401	0.976	Unaltered group
PEA15	1q23.2	-0.07	0.411	0.976	Unaltered group
RPS6	9p22.1	0.06	0.429	0.976	Altered group
RBM15	1p13.3	0.07	0.445	0.976	Altered group
STMN1	1p36.11	-0.03	0.447	0.976	Unaltered group
NRAS	1p13.2	-0.03	0.451	0.976	Unaltered group
CDKN1B_PT157	8p12	-0.02	0.452	0.976	Unaltered group
PEA15_PS116	1p36.2	-0.06	0.453	0.976	Unaltered group
CCND1	11q13.3	-0.03	0.454	0.976	Unaltered group
FOXO3	6q21	-0.04	0.458	0.976	Unaltered group
BAK1	6p21.31	-0.04	0.458	0.976	Unaltered group
TFRC	3q29	-0.07	0.461	0.976	Unaltered group
MAPK8_PT183_Y185		-0.04	0.481	0.976	Unaltered group
TP53BP1	15q15.3	0.06	0.492	0.976	Altered group
SMAD4	18q21.2	-0.02	0.495	0.976	Unaltered group
MYH11	16p13.11	-0.09	0.498	0.976	Unaltered group
AKT1_PS473	8p11.1	-0.07	0.5	0.976	Unaltered group
AKT2_PS473	8p11.1	-0.07	0.5	0.976	Unaltered group
AKT3_PS473	8p11.1	-0.07	0.5	0.976	Unaltered group
XBP1	22q12.1|22q12	0.05	0.5	0.976	Altered group
PTEN	10q23.31	-0.1	0.504	0.976	Unaltered group
ASNS	7q21.3	-0.04	0.507	0.976	Unaltered group
PRKCA	17q24.2	0.06	0.509	0.976	Altered group
BCL2	18q21.33	-0.03	0.516	0.976	Unaltered group
ANXA1	9q21.13	-0.08	0.516	0.976	Unaltered group
EEF2	19p13.3	0.04	0.528	0.976	Altered group
FN1	2q35	-0.08	0.537	0.976	Unaltered group
ATM	11q22.3	0.07	0.537	0.976	Altered group
ERCC1	19q13.32	0.02	0.546	0.976	Altered group
EIF4EBP1	8p11.23	0.03	0.55	0.976	Altered group
PIK3R1	5q13.1	-0.03	0.553	0.976	Unaltered group
PIK3R2	19p13.11	-0.03	0.553	0.976	Unaltered group
EGFR	7p11.2	0.11	0.556	0.976	Altered group
AKT1	14q32.33	0.04	0.558	0.976	Altered group
AKT2	19q13.2	0.04	0.558	0.976	Altered group
AKT3	1q43-q44	0.04	0.558	0.976	Altered group
EIF4G1	3q27.1	0.03	0.559	0.976	Altered group
BAD_PS112	19q13.1-q13.2	-0.02	0.56	0.976	Unaltered group
GATA3	10p14	0.02	0.573	0.976	Altered group
G6PD	Xq28	0.03	0.575	0.976	Altered group
SHC1_PY317	13q14.2	-0.03	0.579	0.976	Unaltered group
ARAF_PS299	12q24.11	-0.01	0.583	0.976	Unaltered group
RAB11A	15q22.31	-0.03	0.608	0.976	Unaltered group
RAB11B	19p13.2	-0.03	0.608	0.976	Unaltered group
RPS6_PS240_S244	5q21-q22	0.06	0.616	0.976	Altered group
RICTOR	5p13.1	0.03	0.616	0.976	Altered group
ERBB3_PY1298	22q13.1	0.02	0.622	0.976	Altered group
WWTR1	3q25.1	0.03	0.624	0.976	Altered group
ACACA	17q12	0.04	0.636	0.976	Altered group
TUBA1B	12q13.12	0.07	0.638	0.976	Altered group
PCNA	20p12.3	-0.02	0.644	0.976	Unaltered group
EIF4EBP1_PS65	8p12	-0.02	0.645	0.976	Unaltered group
RPS6KA1	1p36.11	0.02	0.647	0.976	Altered group
CDH1	16q22.1	-0.04	0.651	0.976	Unaltered group
COL6A1	21q22.3	-0.03	0.654	0.976	Unaltered group
SRC_PY416	9p21	-0.03	0.66	0.976	Unaltered group
TGM2	20q11.23	-0.02	0.66	0.976	Unaltered group
ERBB2_PY1248	6q25.1	-0.05	0.662	0.976	Unaltered group
GSK3A_PS21_S9	5q21-q22	-0.03	0.665	0.976	Unaltered group
GSK3B_PS21_S9	5q21-q22	-0.03	0.665	0.976	Unaltered group
NOTCH1	9q34.3	0.02	0.682	0.977	Altered group
MTOR_PS2448	8p11.1	-0.02	0.687	0.977	Unaltered group
SMAD3	15q22.33	-0.02	0.689	0.977	Unaltered group
JUN_PS73	17q21.31	-0.02	0.691	0.977	Unaltered group
INPP4B	4q31.21	0.02	0.693	0.977	Altered group
DVL3	3q27.1	0.02	0.694	0.977	Altered group
BAX	19q13.33	-0.02	0.71	0.99	Unaltered group
ESR1	6q25.1-q25.2	-0.02	0.713	0.99	Unaltered group
CHEK1	11q24.2	0.01	0.723	0.99	Altered group
MS4A1	11q12.2	-0.01	0.732	0.99	Unaltered group
ACVRL1	12q13.13	-0.01	0.733	0.99	Unaltered group
PDK1	2q31.1	0.01	0.736	0.99	Altered group
PRKCB_PS660	5q21-q22	0.03	0.75	0.99	Altered group
CAV1	7q31.2	-0.04	0.755	0.99	Unaltered group
HSPA1A	6p21.33	-0.04	0.757	0.99	Unaltered group
SRSF1	17q22	-0.02	0.763	0.99	Unaltered group
BECN1	17q21.31	0.01	0.777	0.99	Altered group
ANXA7	10q22.2	0.01	0.777	0.99	Altered group
MAPK14_PT180_Y182	5q21-q22	0.02	0.782	0.99	Altered group
EIF4EBP1_PT37	8p12	0.03	0.784	0.99	Altered group
YWHAB	20q13.12	-0.01	0.789	0.99	Unaltered group
PRKCD_PS664	12p13.1-p12	0.02	0.808	0.99	Altered group
TSC2	16p13.3	0.02	0.808	0.99	Altered group
BCL2L1	20q11.21	-0.01	0.814	0.99	Unaltered group
RPS6KB1	17q23.1	0.01	0.814	0.99	Altered group
SQSTM1	5q35.3	0.02	0.816	0.99	Altered group
CCNE1	19q12	0.02	0.819	0.99	Altered group
ERBB3	12q13.2	0.01	0.829	0.99	Altered group
BRAF	7q34	0.02	0.829	0.99	Altered group
TSC1	9q34.13	0.02	0.835	0.99	Altered group
RPS6KB1_PT389	6q21	0.02	0.838	0.99	Altered group
SRC	20q11.23	-0.01	0.843	0.99	Unaltered group
MAPK14	6p21.31	-0.01	0.845	0.99	Unaltered group
DIRAS3	1p31.3	-0.01	0.845	0.99	Unaltered group
KDR	4q12	0.01	0.848	0.99	Altered group
IRS1	2q36.3	0.01	0.856	0.99	Altered group
MAPK1	22q11.22	0.01	0.859	0.99	Altered group
RAF1_PS338	1q44	0	0.866	0.99	Unaltered group
YBX1	1p34.2	-0.01	0.867	0.99	Unaltered group
AR	Xq12	-0.01	0.879	0.99	Unaltered group
PDK1_PS241	15q22.1-q22.33	0.01	0.887	0.99	Altered group
RPS6_PS235_S236	5q21-q22	-0.01	0.897	0.99	Unaltered group
TSC2_PT1462	1q21	0.01	0.908	0.99	Altered group
MSH2	2p21-p16.3	0.01	0.911	0.99	Altered group
NF2	22q12.2	-0.01	0.913	0.99	Unaltered group
STAT3_PY705	19q13.33	-0.01	0.913	0.99	Unaltered group
AKT1_PT308	8p11.1	-0.01	0.924	0.99	Unaltered group
AKT2_PT308	8p11.1	-0.01	0.924	0.99	Unaltered group
AKT3_PT308	8p11.1	-0.01	0.924	0.99	Unaltered group
BCL2L11	2q13	0.01	0.924	0.99	Altered group
SCD	10q24.31	0	0.937	0.99	Unaltered group
EGFR_PY1173	3p25	0.01	0.939	0.99	Altered group
SERPINE1	7q22.1	0.01	0.942	0.99	Altered group
PARK7	1p36.23	0	0.945	0.99	Altered group
YAP1	11q22.1	0	0.948	0.99	Unaltered group
EGFR_PY1068	7q31	-0.01	0.955	0.99	Unaltered group
VHL	3p25.3	0	0.958	0.99	Unaltered group
PRDX1	1p34.1	0	0.965	0.99	Altered group
FOXO3_PS318_S321	5q21-q22	0	0.965	0.99	Altered group
PIK3CA	3q26.32	0	0.966	0.99	Altered group
CDK1	10q21.2	0	0.982	0.996	Altered group
GSK3A_PS9	8p11.1	0	0.99	0.996	Altered group
GSK3B_PS9	8p11.1	0	0.99	0.996	Altered group
RAF1	3p25.2	0	0.991	0.996	Altered group
RAD50	5q31.1	0	0.998	0.998	Unaltered group
